# Supplementary material for: The atlas of unburnable oil for supply-side climate policies
Source: Nat Commun. 2024 Mar 14;15:2318. doi: 10.1038/s41467-024-46340-6 (PMC10940309; doi:10.1038/s41467-024-46340-6)
Supplement: Supplementary file 4 — Source data [file 41467_2024_46340_MOESM4_ESM.xlsx]

## Sheet: Table 1
								Future oil & NGL								Terrestrial Small Range Species			Marine Biodiversity			Terrestrial Small Range Species + Marine Biodiversity			Terrestrial Hotspots			WDPA Jul2020			Terrestrial Small Range Species + Marine Biodiversity + WDPA Jul2020			Terrestrial Hotspots + WDPA Jul2020			Urban Areas + Buffer 10km			PIAV			Urban Area + Buffer10km + PIAV			Terrestrial Small Range Species + Marine Biodiversity + WDPA Jul2020 + Urban Area + Buffer10km + PIAV			Terrestrial Small Range Species + Marine Biodiversity + Hotspots + WDPA Jul2020 + Urban Area + Buffer10km + PIAV
Basin name	Region	Undiscovered_Conventional_oil (MMBO)	Remaining_conventional_oil (MMBO)	Undiscovered_Conventional_NGL (MMBNGL)	Remaining_Conventional_NGL (MMBNGL)	Undiscovered_Light_tight_oil (MMBO)	Undiscovered NGL_Light_tight_oil (MMBNGL)	Future_Conventional_Oil (MMB)	Future_NGL (MMB)	Total_Future (MMB)	Conventional_oil_Undiscovered_year	Light_tight_oil_Undiscovered_year	Source	Link	Oil Basin Surface_Ha	Surface Intersect (ha)	% of the basin	Oil Reserves overlapped (MMB)	Surface Intersect (ha)	% of the basin	Oil Reserves overlapped (MMB)	Surface Intersect (ha)	% of the basin	Oil Reserves overlapped (MMB)	Surface Intersect (ha)	% of the basin	Oil Reserves overlapped (MMB)	Surface Intersect (ha)	% of the basin	Oil Reserves overlapped (MMB)	Surface Intersect (ha)	% of the basin	Oil Reserves overlapped (MMB)	Surface Intersect (ha)	% of the basin	Oil Reserves overlapped (MMB)	Surface Intersect (ha)	% of the basin	Oil Reserves overlapped (MMB)	Surface Intersect (ha)	% of the basin	Oil Reserves overlapped (MMB)	Surface Intersect (ha)	% of the basin	Oil Reserves overlapped (MMB)	Surface Intersect (ha)	% of the basin	Oil Reserves overlapped (MMB)	Surface Intersect (ha)
Adana/Sivas	Middle East	21.88	0	0.45	0			21.88	0.45	22.33	2012		An estimate of undiscovered conventional oil and gas resources of the world, 2012	https://pubs.er.usgs.gov/publication/ds69FF	2.53746e+07	325221	0.0128168	0.286198	0	0	0	325221	0.0128168	0.286198	1.35814e+07	0.535236	11.9518	1.24773e+06	0.0491722	1.09802	1.57295e+06	0.061989	1.38421	1.44513e+07	0.569516	12.7173	2.80622e+06	0.110592	2.46951	0	0	0	2.80622e+06	0.110592	2.46951	4.2269e+06	0.16658	3.71973	1.50792e+07
Adriatic Basin	Europe	7.13	0	18.39	0			7.13	18.39	25.52	2012		An estimate of undiscovered conventional oil and gas resources of the world, 2012	https://pubs.er.usgs.gov/publication/ds69FF	8.04334e+06	940335	0.116909	2.98351	0	0	0	940335	0.116909	2.98351	1.91552e+06	0.238149	6.07757	354211	0.0440377	1.12384	1.1347e+06	0.141073	3.60019	1.95638e+06	0.24323	6.20723	380026	0.0472472	1.20575	0	0	0	380026	0.0472472	1.20575	1.29726e+06	0.161284	4.11596	2.17388e+06
Afghan-Tajik Basin	Middle East	946	0	84.54	0			946	84.54	1030.54	2012		Assessment of Undiscovered Oil and Gas Resources of the Amu Darya Basin and Afghan–Tajik Basin Provinces, Afghanistan, Iran, Tajikistan, Turkmenistan, and Uzbekistan, 2011; An estimate of undiscovered conventional oil and gas resources of the world, 2012	https://pubs.usgs.gov/fs/2011/3154/report/FS11-3154.pdf	1.28825e+07	60484.5	0.00469511	4.8385	0	0	0	60484.5	0.00469511	4.8385	4.87952e+06	0.378772	390.34	430125	0.0333884	34.4081	489708	0.0380135	39.1744	5.15077e+06	0.399828	412.039	905255	0.0702704	72.4164	0	0	0	905255	0.0702704	72.4164	1.30658e+06	0.101423	104.521	5.65398e+06
Akita Basin	Australia and other OECD Pacific	32	0	0	0			32	0	32	2018		Assessment of Undiscovered Oil and Gas Resources in the Akita Basin Province, Japan, 2018	https://pubs.usgs.gov/fs/2018/3047/fs20183047.pdf	331445	3568.21	0.0107656	0.3445	0	0	0	3568.21	0.0107656	0.3445	146242	0.441224	14.1192	203339	0.613493	19.6318	203568	0.614183	19.6539	308382	0.930416	29.7733	120477	0.363489	11.6316	0	0	0	120477	0.363489	11.6316	245554	0.740858	23.7075	308697
Alashan Yinshan Fold Belt	China and India	9	0	0	0			9	0	9	2018		Assessment of Undiscovered Conventional Oil Resources of the East Gobi, Nyalga, Tamtsag-Hailar, Erlian, and Yingen Basins of Mongolia and China, 2018	https://pubs.usgs.gov/fs/2018/3041/fs20183041.pdf	3.52326e+07	0	0	0	0	0	0	0	0	0	0	0	0	3.25125e+06	0.0922795	0.830516	3.25125e+06	0.0922795	0.830516	3.25125e+06	0.0922795	0.830516	423562	0.0120219	0.108197	0	0	0	423562	0.0120219	0.108197	3.67481e+06	0.104301	0.938713	3.67481e+06
Alberta Basin	Canada	929.69	2458	420.34	1119	316		3703.69	1539.34	5243.03	2012	2013	An estimate of undiscovered conventional oil and gas resources of the world, 2012 / Technically Recoverable Shale Oil and Shale Gas Resources: Canada	https://pubs.er.usgs.gov/publication/ds69FF ; https://www.eia.gov/analysis/studies/worldshalegas/pdf/Canada_2013.pdf?zscb=80163842	8.65294e+07	0	0	0	0	0	0	0	0	0	0	0	0	7.5235e+06	0.0869473	455.867	7.5235e+06	0.0869473	455.867	7.5235e+06	0.0869473	455.867	897773	0.0103754	54.3983	0	0	0	897773	0.0103754	54.3983	8.41548e+06	0.0972557	509.915	8.41548e+06
Albuquerque-Santa Fe Rift	USA	45.8	0	20	0			45.8	20	65.8	1995		Albuquerque-Santa Fe Rift 1995 Assessment	https://certmapper.cr.usgs.gov/data/apps/noga-95/?provcode=23	4.64145e+06	484656	0.104419	6.87078	0	0	0	484656	0.104419	6.87078	0	0	0	816002	0.175808	11.5681	1.23121e+06	0.265264	17.4544	816002	0.175808	11.5681	558701	0.120372	7.92049	0	0	0	558701	0.120372	7.92049	1.65817e+06	0.357252	23.5072	1.65817e+06
Alps	Europe	21.39	0	55.18	0			21.39	55.18	76.57	2012		An estimate of undiscovered conventional oil and gas resources of the world, 2012	https://pubs.er.usgs.gov/publication/ds69FF	4.62506e+07	2.20425e+06	0.0476587	3.64923	0	0	0	2.20425e+06	0.0476587	3.64923	9.70298e+06	0.209791	16.0637	1.24917e+07	0.270088	20.6806	1.38158e+07	0.298717	22.8728	1.93544e+07	0.418469	32.0422	1.54236e+07	0.333479	25.5345	0	0	0	1.54236e+07	0.333479	25.5345	2.51085e+07	0.54288	41.5683	2.8017e+07
Amazonas Basin	Central and South America	369	0	258.35	0	776		1145	258.35	1403.35	2012	2013	Assessment of Undiscovered Conventional Oil and Gas Resources of South America and the Caribbean, 2012 / Technically Recoverable Shale Oil and Shale Gas Resources: Brazil	https://pubs.usgs.gov/fs/2012/3046/fs2012-3046.pdf / https://www.eia.gov/analysis/studies/worldshalegas/pdf/Brazil_2013.pdf?zscb=97568498	4.95841e+07	990000	0.0199661	28.0194	0	0	0	990000	0.0199661	28.0194	0	0	0	1.97631e+07	0.398577	559.343	2.06491e+07	0.416447	584.421	1.97631e+07	0.398577	559.343	194932	0.00393134	5.51705	468508	0.00944876	13.2599	663440	0.0133801	18.777	2.07438e+07	0.418355	587.098	2.07438e+07
Amhara Plateau	Africa	730.96	0	35.32	0			730.96	35.32	766.28	2012		An estimate of undiscovered conventional oil and gas resources of the world, 2012	https://pubs.er.usgs.gov/publication/ds69FF	1.09162e+08	9.34153e+06	0.0855749	65.5743	51354.5	0.000470443	0.360491	9.39289e+06	0.0860454	65.9348	7.19221e+07	0.658856	504.868	2.11271e+07	0.193539	148.305	0	0	0	7.7754e+07	0.71228	545.806	2.65054e+06	0.0242808	18.6059	0	0	0	2.65054e+06	0.0242808	18.6059	2.92632e+07	0.268071	205.418	7.80752e+07
Amu-Darya Basin	Russia and former Soviet states	962	686	581.55	984			1648	1565.55	3213.55	2012		Assessment of Undiscovered Oil and Gas Resources of the Amu Darya Basin and Afghan–Tajik Basin Provinces, Afghanistan, Iran,Tajikistan, Turkmenistan, and Uzbekistan, 2011; An estimate of undiscovered conventional oil and gas resources of the world, 2012	https://pubs.usgs.gov/fs/2011/3154/report/FS11-3154.pdf	3.96418e+07	0	0	0	0	0	0	0	0	0	3.23034e+06	0.0814883	261.867	860006	0.0216944	69.7161	860006	0.0216944	69.7161	3.97235e+06	0.100206	322.017	2.97446e+06	0.0750333	241.123	0	0	0	2.97446e+06	0.0750333	241.123	3.75514e+06	0.0947268	304.409	6.35121e+06
Anabar-Lena Basin	Russia and former Soviet states	1912.89	0	56.41	0			1912.89	56.41	1969.3	2012		An estimate of undiscovered conventional oil and gas resources of the world, 2012	https://pubs.er.usgs.gov/publication/ds69FF	5.12661e+06	0	0	0	0	0	0	0	0	0	0	0	0	799213	0.155895	307.004	799213	0.155895	307.004	799213	0.155895	307.004	0	0	0	0	0	0	0	0	0	799213	0.155895	307.004	799213
Anah Graben	Middle East	48.63	80	7.07	0			128.63	7.07	135.7	2012		An estimate of undiscovered conventional oil and gas resources of the world, 2012	https://pubs.er.usgs.gov/publication/ds69FF	1.17486e+06	0	0	0	0	0	0	0	0	0	0	0	0	30667.7	0.0261034	3.54223	30667.7	0.0261034	3.54223	30667.7	0.0261034	3.54223	318222	0.27086	36.7557	0	0	0	318222	0.27086	36.7557	318361	0.270979	36.7718	318361
Andarako Basin	USA	102	0	80	0	2500	3800	2602	3880	6482	2010	2021	Assessment of Undiscovered Oil and Gas Resources of the Anadarko Basin Province of Oklahoma, Kansas, Texas, and Colorado, 2010 / Assumptions to the Annual Energy Outlook 2023: Oil and Gas Supply Module	https://pubs.usgs.gov/dds/dds-069/dds-069-ee/pdf/dds69ee_BOOK.pdf / https://www.eia.gov/outlooks/aeo/assumptions/pdf/OGSM_Assumptions.pdf	1.55336e+07	0	0	0	0	0	0	0	0	0	0	0	0	88435.2	0.00569317	36.9031	88435.2	0.00569317	36.9031	88435.2	0.00569317	36.9031	254324	0.0163726	106.127	0	0	0	254324	0.0163726	106.127	342126	0.022025	142.766	342126
Andean Province	Central and South America	3.36	0	43.91	0			3.36	43.91	47.27	2012		An estimate of undiscovered conventional oil and gas resources of the world, 2012	https://pubs.er.usgs.gov/publication/ds69FF	1.74128e+08	6.83818e+07	0.39271	18.5634	26548.7	0.000152466	0.00720708	6.83917e+07	0.392767	18.5661	1.07265e+08	0.616014	29.119	4.09988e+07	0.235452	11.1298	9.58862e+07	0.550665	26.0299	1.27542e+08	0.732463	34.6235	5.57023e+06	0.0319892	1.51213	2.38871e+06	0.0137181	0.648456	7.95894e+06	0.0457074	2.16059	9.79027e+07	0.562245	26.5773	1.38237e+08
Angara-Lena Terrace	Russia and former Soviet states	519.86	0	338.61	63			519.86	401.61	921.47	2012		An estimate of undiscovered conventional oil and gas resources of the world, 2012	https://pubs.er.usgs.gov/publication/ds69FF	1.89705e+07	0	0	0	0	0	0	0	0	0	0	0	0	101.782	5.3653e-06	0.00494396	101.782	5.3653e-06	0.00494396	101.782	5.3653e-06	0.00494396	776919	0.040954	37.7379	0	0	0	776919	0.040954	37.7379	777021	0.0409593	37.7428	777021
Anglo-Dutch Basin	Europe	82.38	159	40.19	97	2938		3179.38	137.19	3316.57	2018	2013	An estimate of undiscovered conventional oil and gas resources of the world, 2012 / Assessment of Undiscovered Oil and Gas Resources in the Midlands Area, England, 2018 / Technically Recoverable Shale Oil and Shale Gas Resources: Other Western Europe	https://pubs.er.usgs.gov/publication/ds69FF /https://pubs.usgs.gov/fs/2018/3028/fs20183028.pdf / https://www.eia.gov/analysis/studies/worldshalegas/pdf/Northern_Western_Europe_2013.pdf?zscb=46695428	1.2956e+07	0	0	0	0	0	0	0	0	0	0	0	0	4.4203e+06	0.341178	1131.54	4.4203e+06	0.341178	1131.54	4.4203e+06	0.341178	1131.54	4.97121e+06	0.3837	1272.57	0	0	0	4.97121e+06	0.3837	1272.57	8.21352e+06	0.633955	2102.56	8.21352e+06
Anglo-Paris Basin	Europe	18	0	0	0	5386		5404	0	5404	2015	2013	Assessment of Undiscovered Oil and Gas Resources of the Paris Basin, France, 2015 / Technically Recoverable Shale Oil and Shale Gas Resources: Other Western Europe	https://pubs.usgs.gov/fs/2015/3016/pdf/fs2015-3016.pdf / https://www.eia.gov/analysis/studies/worldshalegas/pdf/Northern_Western_Europe_2013.pdf?zscb=46695428	2.16312e+07	0	0	0	0	0	0	0	0	0	0	0	0	5.14867e+06	0.238021	1286.27	5.14867e+06	0.238021	1286.27	5.14867e+06	0.238021	1286.27	7.73781e+06	0.357716	1933.1	0	0	0	7.73781e+06	0.357716	1933.1	1.09708e+07	0.507178	2740.79	1.09708e+07
Appalachian Basin	USA	54.26	0	40	0	4200	29500	4254.26	29540	33794.3	2002	2021	Assessment of Undiscovered Oil and Gas Resources of the Appalachian Basin Province, 2002 / Assumptions to the Annual Energy Outlook 2023: Oil and Gas Supply Module	https://pubs.usgs.gov/fs/fs-009-03/FS-009-03-508.pdf / https://www.eia.gov/outlooks/aeo/assumptions/pdf/OGSM_Assumptions.pdf	4.8089e+07	2.28106e+06	0.0474342	1603	0	0	0	2.28106e+06	0.0474342	1603	503231	0.0104646	353.643	8.59047e+06	0.178637	6036.91	9.35945e+06	0.194628	6577.31	9.09032e+06	0.189031	6388.18	8.67036e+06	0.180298	6093.05	0	0	0	8.67036e+06	0.180298	6093.05	1.65497e+07	0.344149	11630.2	1.70401e+07
Arafura Basin-Irian Jaya	Other Developing Asia	366.5	0	250.5	0			366.5	250.5	617	2020		Assessment of Undiscovered Conventional Oil and Gas Resources of New Guinea, Papua Barat, Seram, and Timor-Leste, 2020	https://pubs.usgs.gov/fs/2022/3046/fs20223046.pdf	2.83584e+07	1.37166e+07	0.483685	298.434	7.57328e+06	0.267056	164.773	2.0775e+07	0.732586	452.005	0	0	0	3.37425e+06	0.118986	73.4141	2.09399e+07	0.738401	455.593	3.37425e+06	0.118986	73.4141	0	0	0	1.25706e+06	0.0443275	27.3501	1.25706e+06	0.0443275	27.3501	2.09399e+07	0.738401	455.593	2.09399e+07
Arkoma Basin	USA	0	0	10	0		1000	0	1010	1010	2013	2021	USGS NATIONAL ASSESSMENT OF OIL AND GAS RESOURCES UPDATE (March, 2013) / Assumptions to the Annual Energy Outlook 2023: Oil and Gas Supply Module	https://certmapper.cr.usgs.gov/data/noga00/natl/tabular/2013/Summary_13_Final.xls / https://www.eia.gov/outlooks/aeo/assumptions/pdf/OGSM_Assumptions.pdf	8.82077e+06	903811	0.102464	103.489	0	0	0	903811	0.102464	103.489	1.51489e+06	0.171741	173.459	896473	0.101632	102.648	1.59258e+06	0.180549	182.355	2.3359e+06	0.264818	267.466	867125	0.0983049	99.2879	0	0	0	867125	0.0983049	99.2879	2.41514e+06	0.273802	276.54	3.75072e+06
Assam	Other Developing Asia	273	1625	42.73	5			1898	47.73	1945.73	2012		Assessment of Undiscovered Oil and Gas Resources of the Assam, Bombay, Cauvery, and Krishna–Godavari Geologic Provinces, South Asia, 2011; An estimate of undiscovered conventional oil and gas resources of the world, 2012	https://pubs.usgs.gov/fs/2012/3059/contents/FS2012-3059.pdf	9.38064e+06	5.56163e+06	0.592883	1153.59	0	0	0	5.56163e+06	0.592883	1153.59	9.04612e+06	0.964339	1876.34	385973	0.0411457	80.0584	5.7059e+06	0.608263	1183.52	9.05549e+06	0.965338	1878.29	355316	0.0378775	73.6994	0	0	0	355316	0.0378775	73.6994	5.93691e+06	0.63289	1231.43	9.07694e+06
Azov-Kuban Basin	Russia and former Soviet states	218	0	94.67	0			218	94.67	312.67	2012		Assessment of Undiscovered Oil and Gas Resources of the Azov–Kuban Basin Province, Ukraine and Russia, 2010; An estimate of undiscovered conventional oil and gas resources of the world, 2012	https://pubs.usgs.gov/fs/2011/3052/pdf/fs2011-3052.pdf	1.59627e+07	66473.9	0.00416431	1.30206	0	0	0	66473.9	0.00416431	1.30206	1.00312e+07	0.628413	196.486	1.01904e+06	0.0638384	19.9604	1.05031e+06	0.0657977	20.573	1.03804e+07	0.650287	203.325	3.84804e+06	0.241064	75.3734	0	0	0	3.84804e+06	0.241064	75.3734	4.66638e+06	0.292329	91.4027	1.10472e+07
Bahama Platform	Central and South America	333.11	0	48.75	0			333.11	48.75	381.86	2012		An estimate of undiscovered conventional oil and gas resources of the world, 2012	https://pubs.er.usgs.gov/publication/ds69FF	3.82153e+07	288781	0.00755668	2.88559	0	0	0	2.417e+07	0.632469	241.515	1.38834e+06	0.0363294	13.8727	5.5253e+06	0.144584	55.2107	2.53074e+07	0.662233	252.88	6.42555e+06	0.168141	64.2062	109547	0.00286658	1.09463	0	0	0	109547	0.00286658	1.09463	2.53665e+07	0.66378	253.471	2.61195e+07
Baltic Depression	Europe	282	0	6	0	2679		2961	6	2967	2014	2013	Assessment of Undiscovered Conventional and Continuous Oil and Gas Resources of the Baltic Depression Province, 2014 / Technically Recoverable Shale Oil and Shale Gas Resources: Other Western Europe	https://pubs.usgs.gov/fs/2015/3015/pdf/fs2015-3015.pdf / https://www.eia.gov/analysis/studies/worldshalegas/pdf/Northern_Western_Europe_2013.pdf?zscb=46695428	2.32384e+07	0	0	0	0	0	0	0	0	0	0	0	0	4.38022e+06	0.188491	559.252	4.38022e+06	0.188491	559.252	4.38022e+06	0.188491	559.252	2.27168e+06	0.0977555	290.041	0	0	0	2.27168e+06	0.0977555	290.041	6.10837e+06	0.262856	779.895	6.10837e+06
Baltic Shield-Norwegian Caledonides	Europe	128.51	0	90.56	0			128.51	90.56	219.07	2012		An estimate of undiscovered conventional oil and gas resources of the world, 2012	https://pubs.er.usgs.gov/publication/ds69FF	2.37764e+08	0	0	0	0	0	0	0	0	0	0	0	0	3.03399e+07	0.127605	27.9544	3.03399e+07	0.127605	27.9544	3.03399e+07	0.127605	27.9544	1.55451e+07	0.0653803	14.3229	0	0	0	1.55451e+07	0.0653803	14.3229	4.43392e+07	0.186484	40.8531	4.43392e+07
Banda Arc	Other Developing Asia	508	0	307	0			508	307	815	2020		Assessment of Undiscovered Conventional Oil and Gas Resources of New Guinea, Papua Barat, Seram, and Timor-Leste, 2020	https://pubs.usgs.gov/fs/2022/3046/fs20223046.pdf	3.08015e+07	8.26074e+06	0.268193	218.577	2.4502e+07	0.795481	648.317	3.05886e+07	0.99309	809.368	6.38372e+06	0.207254	168.912	1.80158e+06	0.05849	47.6693	3.0591e+07	0.993168	809.432	7.56116e+06	0.245481	200.067	0	0	0	0	0	0	0	0	0	3.0591e+07	0.993168	809.432	3.078e+07
Baram Delta/Brunei-Sabah Basin	Other Developing Asia	581.2	2945	257	172			3526.2	429	3955.2	2020		Assessment of Undiscovered Conventional Oil and Gas Resources of Southeast Asia, 2020	https://pubs.usgs.gov/fs/2020/3046/fs20203046.pdf	1.59432e+07	2.89066e+06	0.181311	717.12	8.97248e+06	0.562779	2225.9	1.16385e+07	0.730002	2887.3	2.76306e+06	0.173307	685.464	550935	0.0345562	136.677	1.16637e+07	0.731583	2893.56	2.77778e+06	0.17423	689.115	219172	0.0137471	54.3724	0	0	0	219172	0.0137471	54.3724	1.1664e+07	0.731597	2893.61	1.17348e+07
Barinas-Apure Basin	Central and South America	551	0	9.78	0			551	9.78	560.78	2012		Assessment of Undiscovered Conventional Oil and Gas Resources of South America and the Caribbean, 2012	https://pubs.usgs.gov/fs/2012/3046/fs2012-3046.pdf	1.119e+07	253832	0.0226839	12.7207	0	0	0	253832	0.0226839	12.7207	111145	0.00993251	5.56995	2.91034e+06	0.260085	145.85	3.03637e+06	0.271348	152.166	2.94572e+06	0.263246	147.623	292452	0.0261352	14.6561	0	0	0	292452	0.0261352	14.6561	3.25355e+06	0.290755	163.05	3.2621e+06
Barito Basin	Other Developing Asia	581.2	0	257	0			581.2	257	838.2	2020		Assessment of Undiscovered Conventional Oil and Gas Resources of Southeast Asia, 2020	https://pubs.usgs.gov/fs/2020/3046/fs20203046.pdf	5.0804e+06	0	0	0	588085	0.115756	97.0263	588085	0.115756	97.0263	4.49178e+06	0.884137	741.084	376846	0.0741764	62.1747	962931	0.189538	158.871	4.49357e+06	0.88449	741.38	82293.3	0.0161982	13.5773	0	0	0	82293.3	0.0161982	13.5773	1.04414e+06	0.205523	172.269	5.07831e+06
Baykit Arch	Russia and former Soviet states	426	34	38	60			460	98	558	2012		Assessment of Undiscovered Oil and Gas Resources of the Southern Siberian Craton (Baykit High, Nepa–Botuoba High, Angara−Lena Terrace, and Cis−Patom Foredeep Provinces), Russia, 2011; An estimate of undiscovered conventional oil and gas resources of the world, 2012	https://pubs.usgs.gov/fs/2011/3155/report/FS11-3155.pdf	2.01963e+07	0	0	0	0	0	0	0	0	0	208818	0.0103394	5.76938	605958	0.0300034	16.7419	605958	0.0300034	16.7419	605958	0.0300034	16.7419	0	0	0	0	0	0	0	0	0	605958	0.0300034	16.7419	605958
Beibuwan Basin	China and India	441.25	0	79	0			441.25	79	520.25	2020		Assessment of Undiscovered Conventional Oil and Gas Resources of Southeast Asia, 2020	https://pubs.usgs.gov/fs/2020/3046/fs20203046.pdf	2.15867e+06	0	0	0	1.9387e+06	0.898099	467.236	1.9387e+06	0.898099	467.236	208818	0.0967345	50.3261	0	0	0	1.9387e+06	0.898099	467.236	208818	0.0967345	50.3261	23916.2	0.0110791	5.76392	0	0	0	23916.2	0.0110791	5.76392	1.94819e+06	0.902497	469.524	2.14073e+06
Beirut	Middle East	32.05	0	9.76	0			32.05	9.76	41.81	2012		An estimate of undiscovered conventional oil and gas resources of the world, 2012	https://pubs.er.usgs.gov/publication/ds69FF	2.77997e+06	14184.2	0.00510226	0.213326	0	0	0	14184.2	0.00510226	0.213326	2.03221e+06	0.731016	30.5638	102455	0.0368548	1.5409	116182	0.0417925	1.74735	2.03687e+06	0.732696	30.634	1.85352e+06	0.666741	27.8764	0	0	0	1.85352e+06	0.666741	27.8764	1.86405e+06	0.670528	28.0348	2.39418e+06
Bend Arch-Fort Worth Basin	USA	98.46	0	23.84	0	300	900	398.46	923.84	1322.3	2003	2021	Assessment of Undiscovered Oil and Gas Resources of the Bend Arch-Fort Worth Basin Province of North-Central Texas and Southwestern Oklahoma, 2003 / Assumptions to the Annual Energy Outlook 2023: Oil and Gas Supply Module	https://pubs.usgs.gov/fs/2004/3022/fs-2004-3022.pdf / https://www.eia.gov/outlooks/aeo/assumptions/pdf/OGSM_Assumptions.pdf	1.42597e+07	68159.2	0.00477984	6.32039	0	0	0	68159.2	0.00477984	6.32039	1.49617e+06	0.104923	138.739	44072.7	0.00309072	4.08685	112223	0.00786994	10.4064	1.5353e+06	0.107667	142.368	1.47696e+06	0.103576	136.959	0	0	0	1.47696e+06	0.103576	136.959	1.58485e+06	0.111142	146.963	2.34652e+06
Beni Basin	Central and South America	2.52	0	32.93	0			2.52	32.93	35.45	2012		An estimate of undiscovered conventional oil and gas resources of the world, 2012	https://pubs.er.usgs.gov/publication/ds69FF	1.84516e+07	2.75981e+06	0.14957	5.30226	0	0	0	2.75981e+06	0.14957	5.30226	3.68988e+06	0.199976	7.08916	7.20132e+06	0.390282	13.8355	8.36268e+06	0.453223	16.0667	8.50129e+06	0.460735	16.333	48224.1	0.00261354	0.0926502	2.17703e+06	0.117986	4.18261	2.22526e+06	0.1206	4.27526	8.51971e+06	0.461733	16.3684	8.92057e+06
Bighorn Basin	USA	67	0	13	0			67	13	80	2008		Executive Summary—Assessment of Undiscovered Oil and Gas Resources of the Bighorn Basin Province, Wyoming and Montana, 2008	https://pubs.usgs.gov/dds/dds-069/dds-069-v/REPORTS/69_V_CH_1.pdf	2.68159e+06	0	0	0	0	0	0	0	0	0	0	0	0	120066	0.0447743	3.58195	120066	0.0447743	3.58195	120066	0.0447743	3.58195	0	0	0	0	0	0	0	0	0	120066	0.0447743	3.58195	120066
Bintuni/Sulawati Province	Other Developing Asia	164.5	0	168.5	0			164.5	168.5	333	2020		Assessment of Undiscovered Conventional Oil and Gas Resources of New Guinea, Papua Barat, Seram, and Timor-Leste, 2020	https://pubs.usgs.gov/fs/2022/3046/fs20223046.pdf	2.10474e+07	9.95945e+06	0.473191	157.573	1.25077e+07	0.594265	197.89	2.09918e+07	0.997358	332.12	303099	0.0144008	4.79546	2.14747e+06	0.10203	33.9761	2.1013e+07	0.998363	332.455	2.43163e+06	0.115531	38.4718	0	0	0	1.35188e+06	0.0642302	21.3887	1.35188e+06	0.0642302	21.3887	2.1013e+07	0.998363	332.455	2.10342e+07
Black Warrior Basin	USA	5.9	0	7.6	0			5.9	7.6	13.5	2007		Executive Summary—Assessment of Undiscovered Oil and Gas Resources of the Black Warrior Basin Province of Alabama and Mississippi, 2007	https://pubs.usgs.gov/dds/dds-069/dds-069-i/REPORTS/69_I_CH_1.pdf	6.05575e+06	0	0	0	0	0	0	0	0	0	4.87586e+06	0.805162	10.8697	154252	0.025472	0.343873	154252	0.025472	0.343873	4.89784e+06	0.808792	10.9187	663150	0.109507	1.47835	0	0	0	663150	0.109507	1.47835	808584	0.133523	1.80257	5.10027e+06
Bohaiwan Basin	China and India	4674	14139	262	86			18813	348	19161	2020		Assessment of undiscovered conventional oil and gas resources of China, 2020	https://pubs.usgs.gov/fs/2021/3051/fs20213051.pdf	2.42326e+07	13369.3	0.000551706	10.5712	1403.42	5.79146e-05	1.1097	14772.4	0.00060961	11.6807	0	0	0	224289	0.00925568	177.348	239062	0.00986529	189.029	224289	0.00925568	177.348	9.81026e+06	0.404837	7757.08	0	0	0	9.81026e+06	0.404837	7757.08	9.99917e+06	0.412633	7906.45	9.99917e+06
Bohemia	Europe	0	0	0	2			0	2	2	2000		World Petroleum Assessment 2000 (wep_prvg_excel)	https://certmapper.cr.usgs.gov/data/wep/dds60/wep_prvg.htm	1.59997e+07	0	0	0	0	0	0	0	0	0	0	0	0	5.00878e+06	0.313055	0.62611	5.00878e+06	0.313055	0.62611	5.00878e+06	0.313055	0.62611	7.85123e+06	0.490711	0.981423	0	0	0	7.85123e+06	0.490711	0.981423	1.06088e+07	0.663065	1.32613	1.06088e+07
Bombay	China and India	1854	5065	497.26	263			6919	760.26	7679.26	2012		Assessment of Undiscovered Oil and Gas Resources of the Assam, Bombay, Cauvery, and Krishna–Godavari Geologic Provinces, South Asia, 2011 ; An estimate of undiscovered conventional oil and gas resources of the world, 2012	https://pubs.usgs.gov/fs/2012/3059/contents/FS2012-3059.pdf	4.24309e+07	3597.37	8.47819e-05	0.651062	5.60783e+06	0.132164	1014.92	5.6083e+06	0.132175	1015.01	0	0	0	2.9981e+06	0.0706584	542.604	8.51925e+06	0.200779	1541.84	2.9981e+06	0.0706584	542.604	4.69059e+06	0.110547	848.916	0	0	0	4.69059e+06	0.110547	848.916	1.29435e+07	0.30505	2342.56	1.29435e+07
Bonaparte Gulf Basin	Australia and other OECD Pacific	302	393	276	435			695	711	1406	2020		Assessment of Undiscovered Conventional Oil and Gas Resources of the Perth Basin, NW Shelf, Browse Basin, and Bonaparte Gulf Basin Provinces of Western Australia, 2020	https://pubs.usgs.gov/fs/2021/3060/fs20213060.pdf	3.66653e+07	0	0	0	2.89165e+07	0.788663	1108.86	2.89165e+07	0.788663	1108.86	0	0	0	7.02254e+06	0.191531	269.293	3.02179e+07	0.824155	1158.76	7.02254e+06	0.191531	269.293	0	0	0	0	0	0	0	0	0	3.02179e+07	0.824155	1158.76	3.02179e+07
Browse Basin	Australia and other OECD Pacific	173	0	994	0			173	994	1167	2020		Assessment of Undiscovered Conventional Oil and Gas Resources of the Perth Basin, NW Shelf, Browse Basin, and Bonaparte Gulf Basin Provinces of Western Australia, 2020	https://pubs.usgs.gov/fs/2021/3060/fs20213060.pdf	1.69647e+07	0	0	0	1.25127e+07	0.737569	860.743	1.25127e+07	0.737569	860.743	0	0	0	2.98641e+06	0.176037	205.435	1.27969e+07	0.754327	880.3	2.98641e+06	0.176037	205.435	0	0	0	0	0	0	0	0	0	1.27969e+07	0.754327	880.3	1.27969e+07
Burgos Basin	Central and South America	6164	0	516	0	6338		12502	516	13018	2012	2013	Assessment of Undiscovered, Conventional Oil and Gas Resources of Mexico, Guatemala, and Belize, 2012 / Technically Recoverable Shale Oil and Shale Gas Resources: Mexico	https://pubs.usgs.gov/fs/2012/3069/FS12-3069.pdf / https://www.eia.gov/analysis/studies/worldshalegas/pdf/Mexico_2013.pdf?zscb=46294696	9.60021e+06	0	0	0	0	0	0	0	0	0	4.64977e+06	0.48434	6305.14	547879	0.0570695	742.931	547879	0.0570695	742.931	4.84847e+06	0.505038	6574.58	168863	0.0175895	228.98	0	0	0	168863	0.0175895	228.98	715705	0.0745511	970.506	4.84847e+06
Cagayan Basin	Other Developing Asia	31.75	0	102	0			31.75	102	133.75	2020		Assessment of Undiscovered Conventional Oil and Gas Resources of Southeast Asia, 2020	https://pubs.usgs.gov/fs/2020/3046/fs20203046.pdf	4.48132e+06	2.07886e+06	0.463894	62.0458	2.48323e+06	0.55413	74.1148	4.42434e+06	0.987285	132.049	2.00396e+06	0.44718	59.8103	205257	0.0458028	6.12613	4.42434e+06	0.987285	132.049	2.00514e+06	0.447445	59.8458	0	0	0	0	0	0	0	0	0	4.42434e+06	0.987285	132.049	4.47885e+06
Cambridge Arch-Central Kansas Uplift	USA	200	0	20	0			200	20	220	1995		Cambridge Arch-Central Kansas Uplift 1995 Assessment	https://certmapper.cr.usgs.gov/data/apps/noga-95/?provcode=53	1.03023e+07	0	0	0	0	0	0	0	0	0	0	0	0	86339.9	0.00838063	1.84374	86339.9	0.00838063	1.84374	86339.9	0.00838063	1.84374	69173.9	0.00671441	1.47717	0	0	0	69173.9	0.00671441	1.47717	155044	0.0150494	3.31087	155044
Campeche-Sigsbee Salt Basin	Central and South America	2865	0	151	0			2865	151	3016	2012		Assessment of Undiscovered, Conventional Oil and Gas Resources of Mexico, Guatemala, and Belize, 2012	https://pubs.usgs.gov/fs/2012/3069/FS12-3069.pdf	1.12017e+07	0	0	0	939788	0.0838972	253.034	939788	0.0838972	253.034	0	0	0	0	0	0	939788	0.0838972	253.034	0	0	0	0	0	0	0	0	0	0	0	0	939788	0.0838972	253.034	939788
Campos Basin	Central and South America	14736	8287	996	10			23023	1006	24029	2012		Assessment of Undiscovered Conventional Oil and Gas Resources of South America and the Caribbean, 2012	https://pubs.usgs.gov/fs/2012/3046/fs2012-3046.pdf	1.3125e+07	668384	0.0509245	1223.67	2.63754e+06	0.200956	4828.77	3.27599e+06	0.249599	5997.63	443227	0.0337697	811.452	117072	0.0089198	214.334	3.30164e+06	0.251554	6044.59	518297	0.0394894	948.89	414440	0.0315764	758.75	0	0	0	414440	0.0315764	758.75	3.36688e+06	0.256524	6164.03	3.36688e+06
Canning Basin	Australia and other OECD Pacific	356	0	68	0	9746		10102	68	10170	2017	2013	Assessment of Undiscovered Oil and Gas Resources in the Canning Basin Province, Australia, 2017 / Technically Recoverable Shale Oil and Shale Gas Resources: Australia	https://pubs.usgs.gov/fs/2018/3023/fs20183023.pdf / https://www.eia.gov/analysis/studies/worldshalegas/pdf/Australia_2013.pdf?zscb=60643915	4.22213e+07	110778	0.00262374	26.6834	989762	0.0234422	238.408	1.09295e+06	0.0258862	263.262	0	0	0	1.11536e+07	0.264169	2686.6	1.18211e+07	0.27998	2847.4	1.11536e+07	0.264169	2686.6	0	0	0	0	0	0	0	0	0	1.18211e+07	0.27998	2847.4	1.18211e+07
Carnarvon Basin	Australia and other OECD Pacific	21.91	19	23.29	0			40.91	23.29	64.2	2012		An estimate of undiscovered conventional oil and gas resources of the world, 2012	https://pubs.er.usgs.gov/publication/ds69FF	2.53985e+07	853359	0.0335988	2.15704	9.86625e+06	0.388458	24.939	1.03941e+07	0.409239	26.2731	2.24096e+06	0.088232	5.6645	7.01816e+06	0.276322	17.7399	1.34492e+07	0.529527	33.9956	8.32438e+06	0.327751	21.0416	15676.3	0.000617212	0.039625	0	0	0	15676.3	0.000617212	0.039625	1.34649e+07	0.530144	34.0352	1.46637e+07
Carpathian-Balkanian Basin	Europe	1013	1825	116	56	479		3317	172	3489	2012	2013	Total Petroleum Systems of the Carpathian–Balkanian Basin Province of Romania and Bulgaria; An estimate of undiscovered conventional oil and gas resources of the world, 2012 / Technically Recoverable Shale Oil and Shale Gas Resources: Other Eastern Europe	https://pubs.usgs.gov/bul/2204/f/pdf/B2204F_508.pdf / https://www.eia.gov/analysis/studies/worldshalegas/pdf/Eastern_Europe_BULGARIA_ROMANIA_UKRAINE_2013.pdf?zscb=58456397	1.75933e+07	0	0	0	0	0	0	0	0	0	0	0	0	4.11681e+06	0.233999	816.421	4.11681e+06	0.233999	816.421	4.11681e+06	0.233999	816.421	3.99042e+06	0.226815	791.357	0	0	0	3.99042e+06	0.226815	791.357	7.42989e+06	0.422313	1473.45	7.42989e+06
Cauvery	China and India	917.28	0	638.16	0	229		1146.28	638.16	1784.44	2012	2013	An estimate of undiscovered conventional oil and gas resources of the world, 2012 / Technically Recoverable Shale Oil and Shale Gas Resources: India and Pakistan	https://pubs.er.usgs.gov/publication/ds69FF / https://www.eia.gov/analysis/studies/worldshalegas/pdf/India_Pakistan_2013.pdf?zscb=16159209	1.70033e+07	368961	0.0216994	38.7212	1.32007e+07	0.776361	1385.37	1.34951e+07	0.793676	1416.27	861134	0.050645	90.373	1.68934e+06	0.0993537	177.291	1.41307e+07	0.831053	1482.96	2.08747e+06	0.122768	219.073	629320	0.0370116	66.045	0	0	0	629320	0.0370116	66.045	1.46363e+07	0.860789	1536.03	1.49808e+07
Central Afghanistan	Other Developing Asia	12.71	0	1.24	0			12.71	1.24	13.95	2012		An estimate of undiscovered conventional oil and gas resources of the world, 2012	https://pubs.er.usgs.gov/publication/ds69FF	1.7132e+07	0	0	0	0	0	0	0	0	0	0	0	0	123681	0.0072193	0.100709	123681	0.0072193	0.100709	123681	0.0072193	0.100709	166093	0.00969492	0.135244	0	0	0	166093	0.00969492	0.135244	289774	0.0169142	0.235953	289774
Central Alaska	USA	170	0	10	0			170	10	180	2013		USGS NATIONAL ASSESSMENT OF OIL AND GAS RESOURCES UPDATE (March, 2013)	https://certmapper.cr.usgs.gov/data/noga00/natl/tabular/2013/Summary_13_Final.xls	7.95253e+07	0	0	0	0	0	0	0	0	0	0	0	0	9.69673e+06	0.121933	21.9479	9.69673e+06	0.121933	21.9479	9.69673e+06	0.121933	21.9479	130440	0.00164023	0.295241	0	0	0	130440	0.00164023	0.295241	9.82645e+06	0.123564	22.2415	9.82645e+06
Central Barents Platform	Europe	2033	0	277	0			2033	277	2310	2012		Assessment of Undiscovered Petroleum Resources of the Barents Sea Shelf; An estimate of undiscovered conventional oil and gas resources of the world, 2012	https://pubs.usgs.gov/fs/2009/3037/pdf/FS09-3037.pdf	5.00951e+07	0	0	0	0	0	0	0	0	0	0	0	0	926935	0.0185035	42.7431	926935	0.0185035	42.7431	926935	0.0185035	42.7431	0	0	0	0	0	0	0	0	0	926935	0.0185035	42.7431	926935
Central Coastal	USA	490	0	10	0			490	10	500	2013		USGS NATIONAL ASSESSMENT OF OIL AND GAS RESOURCES UPDATE (March, 2013)	https://certmapper.cr.usgs.gov/data/noga00/natl/tabular/2013/Summary_13_Final.xls	2.10142e+06	2.04193e+06	0.971692	485.846	0	0	0	2.04193e+06	0.971692	485.846	1.82601e+06	0.868942	434.471	563543	0.268173	134.086	2.1011e+06	0.999847	499.923	2.08708e+06	0.993176	496.588	357017	0.169893	84.9467	0	0	0	357017	0.169893	84.9467	2.1011e+06	0.999847	499.923	2.1011e+06
Central Iranian Basins	Middle East	8.83	0	0.86	0			8.83	0.86	9.69	2012		An estimate of undiscovered conventional oil and gas resources of the world, 2012	https://pubs.er.usgs.gov/publication/ds69FF	4.07096e+07	0	0	0	0	0	0	0	0	0	9.90665e+06	0.243349	2.35806	3.69239e+06	0.0907009	0.878891	3.69239e+06	0.0907009	0.878891	1.30967e+07	0.321712	3.11739	7.63798e+06	0.187621	1.81805	0	0	0	7.63798e+06	0.187621	1.81805	1.10265e+07	0.270859	2.62462	1.81749e+07
Central Okhotsk High	Russia and former Soviet states	106.9	0	15.13	0			106.9	15.13	122.03	2012		An estimate of undiscovered conventional oil and gas resources of the world, 2012	https://pubs.er.usgs.gov/publication/ds69FF	4.60688e+07	0	0	0	0	0	0	0	0	0	0	0	0	155931	0.00338474	0.41304	155931	0.00338474	0.41304	155931	0.00338474	0.41304	0	0	0	0	0	0	0	0	0	155931	0.00338474	0.41304	155931
Central Oman Platform	Middle East	72.59	68	58.54	6			140.59	64.54	205.13	2012		An estimate of undiscovered conventional oil and gas resources of the world, 2012	https://pubs.er.usgs.gov/publication/ds69FF	1.33484e+06	0	0	0	0	0	0	0	0	0	0	0	0	0	0	0	0	0	0	0	0	0	0	0	0	0	0	0	0	0	0	0	0	0	0
Central Sumatra Basin	Other Developing Asia	400.111	4868	116.111	11	2774		8042.11	127.111	8169.22	2020	2013	Assessment of Undiscovered Conventional Oil and Gas Resources of Southeast Asia, 2020 / Technically Recoverable Shale Oil and Shale Gas Resources: Indonesia	https://pubs.usgs.gov/fs/2020/3046/fs20203046.pdf / https://www.eia.gov/analysis/studies/worldshalegas/pdf/Indonesia_2013.pdf?zscb=12869860	1.18169e+07	524830	0.0444135	362.824	1.40568e+06	0.118955	971.773	1.93051e+06	0.163368	1334.59	1.04402e+07	0.883496	7217.47	1.36581e+06	0.115581	944.205	3.09422e+06	0.261847	2139.09	1.05084e+07	0.889269	7264.64	124537	0.0105389	86.0949	0	0	0	124537	0.0105389	86.0949	3.21164e+06	0.271784	2220.26	1.1807e+07
Central Vietnam Basin	Other Developing Asia	115.5	0	169.5	0			115.5	169.5	285	2020		Assessment of Undiscovered Conventional Oil and Gas Resources of Southeast Asia, 2020	https://pubs.usgs.gov/fs/2020/3046/fs20203046.pdf	1.13898e+07	30867.4	0.00271009	0.772375	9.28976e+06	0.815621	232.452	9.30108e+06	0.816614	232.735	131565	0.0115511	3.29207	66427.9	0.00583222	1.66218	9.33039e+06	0.819188	233.469	161356	0.0141667	4.03751	37972.5	0.00333391	0.950163	0	0	0	37972.5	0.00333391	0.950163	9.33337e+06	0.81945	233.543	9.40853e+06
Chad	Africa	2315	0	391	0	3363		5678	391	6069	2012	2014	Executive Summary—Geologic Assessment of Undiscovered Hydrocarbon Resources of Sub-Saharan Africa; An estimate of undiscovered conventional oil and gas resources of the world, 2012 ; Technically Recoverable Shale Oil and Shale Gas Resources: Chad	https://pubs.usgs.gov/dds/dds-069/dds-069-gg/REPORTS/69_GG_CH_1.pdf / https://www.eia.gov/analysis/studies/worldshalegas/pdf/Chad_2014.pdf?zscb=599922	1.14482e+08	22988.4	0.000200804	1.21868	0	0	0	22988.4	0.000200804	1.21868	0	0	0	3.11293e+07	0.271914	1650.25	3.11504e+07	0.272099	1651.37	3.11293e+07	0.271914	1650.25	505316	0.00441393	26.7882	0	0	0	505316	0.00441393	26.7882	3.16041e+07	0.276062	1675.42	3.16041e+07
Challenger Plateau (Deepwater Northland and Deepwater Taranaki Basins)	Australia and other OECD Pacific	716	0	143	0			716	143	859	2020		Assessment of undiscovered conventional oil and gas resources of the greater Taranaki Basin and East Coast Basin of New Zealand, 2020	https://pubs.usgs.gov/fs/2021/3059/fs20213059.pdf	3.77169e+07	21774.9	0.000577326	0.495923	0	0	0	21774.9	0.000577326	0.495923	5379.78	0.000142636	0.122524	4.336e+06	0.114962	98.7523	4.35121e+06	0.115365	99.0985	4.33604e+06	0.114963	98.7532	0	0	0	0	0	0	0	0	0	4.35121e+06	0.115365	99.0985	4.35121e+06
Cherokee Platform	USA	3	0	4	0			3	4	7	2015		Assessment of Undiscovered Oil and Gas Resources in the Cherokee Platform Province Area of Kansas, Oklahoma, and Missouri, 2015	https://pubs.usgs.gov/fs/2015/3054/fs20153054.pdf	6.87191e+06	0	0	0	0	0	0	0	0	0	0	0	0	160383	0.023339	0.163373	160383	0.023339	0.163373	160383	0.023339	0.163373	413736	0.0602068	0.421448	0	0	0	413736	0.0602068	0.421448	571397	0.0831497	0.582048	571397
Chicontepec Basin	Central and South America	15	0	2	0			15	2	17	2000		World Petroleum Assessment 2000 (wep_prvg_excel)	https://certmapper.cr.usgs.gov/data/wep/dds60/wep_prvg.htm	1.00489e+06	653317	0.650135	11.0523	0	0	0	653317	0.650135	11.0523	1.00489e+06	1	17	110.978	0.000110437	0.00187743	653413	0.650231	11.0539	1.00489e+06	1	17	0	0	0	0	0	0	0	0	0	653413	0.650231	11.0539	1.00489e+06
Cincinnati Arch	USA	20	0	10	0			20	10	30	2013		USGS NATIONAL ASSESSMENT OF OIL AND GAS RESOURCES UPDATE (March, 2013)	https://certmapper.cr.usgs.gov/data/noga00/natl/tabular/2013/Summary_13_Final.xls	1.68558e+07	0	0	0	0	0	0	0	0	0	98385.5	0.00583688	0.175106	1.39825e+06	0.0829532	2.48859	1.39825e+06	0.0829532	2.48859	1.49624e+06	0.0887666	2.663	3.76606e+06	0.223428	6.70283	0	0	0	3.76606e+06	0.223428	6.70283	4.9517e+06	0.293768	8.81304	5.0497e+06
Cis-Patom Foredeep	Russia and former Soviet states	259.92	0	114.89	0			259.92	114.89	374.81	2012		An estimate of undiscovered conventional oil and gas resources of the world, 2012	https://pubs.er.usgs.gov/publication/ds69FF	1.19438e+07	0	0	0	0	0	0	0	0	0	0	0	0	834549	0.0698733	26.1892	834549	0.0698733	26.1892	834549	0.0698733	26.1892	46660.5	0.00390669	1.46427	0	0	0	46660.5	0.00390669	1.46427	881210	0.07378	27.6535	881210
Cuyo Basin	Central and South America	21	0	0	0			21	0	21	2017		Assessment of Undiscovered Oil and Gas Resources in the Cuyo Basin Province, Argentina, 2017	https://pubs.usgs.gov/fs/2017/3042/fs20173042.pdf	1.25782e+07	28.7834	2.28836e-06	4.80555e-05	0	0	0	28.7834	2.28836e-06	4.80555e-05	32553.2	0.00258807	0.0543495	1.19179e+06	0.0947506	1.98976	1.19182e+06	0.0947529	1.98981	1.22434e+06	0.0973387	2.04411	621897	0.0494425	1.03829	0	0	0	621897	0.0494425	1.03829	1.8091e+06	0.143829	3.0204	1.84166e+06
Cyrenaica Basin	Africa	12.78	0	2.88	0			12.78	2.88	15.66	2012		An estimate of undiscovered conventional oil and gas resources of the world, 2012	https://pubs.er.usgs.gov/publication/ds69FF	1.74859e+07	33660.7	0.00192502	0.0301458	0	0	0	33660.7	0.00192502	0.0301458	371447	0.0212427	0.33266	173927	0.00994671	0.155765	207588	0.0118717	0.185911	545373	0.0311894	0.488425	76087.4	0.00435136	0.0681423	0	0	0	76087.4	0.00435136	0.0681423	250117	0.0143039	0.223999	579147
Cyrenaica Uplift	Africa	138.9	0	56.28	0			138.9	56.28	195.18	2012		An estimate of undiscovered conventional oil and gas resources of the world, 2012	https://pubs.er.usgs.gov/publication/ds69FF	5.87824e+06	85198.5	0.0144939	2.82891	0	0	0	85198.5	0.0144939	2.82891	1.67149e+06	0.284353	55.4999	32061.9	0.00545435	1.06458	117260	0.0199482	3.89349	1.67149e+06	0.284353	55.4999	304491	0.0517996	10.1103	0	0	0	304491	0.0517996	10.1103	402327	0.0684434	13.3588	1.85517e+06
Denver Basin	USA	64.4	0	7.91	0	16200	3900	16264.4	3907.91	20172.3	2002	2021	Executive Summary—2002 Assessment of Undiscovered Oil and Gas in the Denver Basin Province, Colorado, Kansas, Nebraska, South Dakota, and Wyoming / Assumptions to the Annual Energy Outlook 2023: Oil and Gas Supply Module	https://pubs.usgs.gov/dds/dds-069/dds-069-p/REPORTS/69_P_CH_1.pdf / https://www.eia.gov/outlooks/aeo/assumptions/pdf/OGSM_Assumptions.pdf	1.58161e+07	0	0	0	0	0	0	0	0	0	0	0	0	462909	0.0292682	590.408	462909	0.0292682	590.408	462909	0.0292682	590.408	1.29857e+06	0.0821045	1656.24	0	0	0	1.29857e+06	0.0821045	1656.24	1.73073e+06	0.109428	2207.42	1.73073e+06
Deryugin Basin	Russia and former Soviet states	2378.49	0	336.65	0			2378.49	336.65	2715.14	2012		An estimate of undiscovered conventional oil and gas resources of the world, 2012	https://pubs.er.usgs.gov/publication/ds69FF	2.02965e+07	0	0	0	0	0	0	0	0	0	0	0	0	23378.5	0.00115185	3.12744	23378.5	0.00115185	3.12744	23378.5	0.00115185	3.12744	0	0	0	0	0	0	0	0	0	23378.5	0.00115185	3.12744	23378.5
Dnieper-Donets Basin	Russia and former Soviet states	83.89	1501	129.76	81	1146		2730.89	210.76	2941.65	2012	2013	Assessment of Undiscovered Oil and Gas Resources of the Dnieper–Donets Basin Province and Pripyat Basin Province, Russia, Ukraine, and Belarus, 2010; An estimate of undiscovered conventional oil and gas resources of the world, 2012; Technically Recoverable Shale Oil and Shale Gas Resources: Other Eastern Europe	https://pubs.usgs.gov/fs/2011/3051/pdf/fs2011-3051.pdf / https://www.eia.gov/analysis/studies/worldshalegas/pdf/Eastern_Europe_BULGARIA_ROMANIA_UKRAINE_2013.pdf?zscb=51235852	9.87602e+06	0	0	0	0	0	0	0	0	0	0	0	0	326475	0.0330574	97.2432	326475	0.0330574	97.2432	326475	0.0330574	97.2432	3.41398e+06	0.345684	1016.88	0	0	0	3.41398e+06	0.345684	1016.88	3.63988e+06	0.368557	1084.17	3.63988e+06
East African Rift	Africa	13438	0	24	0			13438	24	13462	2016		Assessment of Conventional Oil Resources of the East African Rift Province, East Africa, 2016	https://pubs.usgs.gov/fs/2017/3006/fs20173006.pdf	2.91616e+08	3.85645e+07	0.132244	1780.27	16621	5.6996e-05	0.767281	3.85811e+07	0.132301	1781.04	3.60265e+07	0.123541	1663.1	8.86917e+07	0.304138	4094.31	1.15276e+08	0.395298	5321.51	1.14679e+08	0.393254	5293.99	7.75822e+06	0.0266042	358.146	0	0	0	7.75822e+06	0.0266042	358.146	1.19141e+08	0.408555	5499.97	1.32664e+08
East China Sea Basin	China and India	791	0	451	0			791	451	1242	2020		Assessment of undiscovered conventional oil and gas resources of China, 2020	https://pubs.usgs.gov/fs/2021/3051/fs20213051.pdf	2.85187e+07	166393	0.00583453	7.24649	2.46708e+07	0.865073	1074.42	2.4699e+07	0.866063	1075.65	514.106	1.8027e-05	0.0223895	1.15786e+06	0.0406	50.4252	2.48474e+07	0.871265	1082.11	1.15838e+06	0.0406181	50.4476	235311	0.00825112	10.2479	0	0	0	235311	0.00825112	10.2479	2.48474e+07	0.871265	1082.11	2.48474e+07
East Flank Oman Sub-basin	Middle East	123.04	0	15.18	0			123.04	15.18	138.22	2012		An estimate of undiscovered conventional oil and gas resources of the world, 2012	https://pubs.er.usgs.gov/publication/ds69FF	1.67337e+06	0	0	0	0	0	0	0	0	0	781780	0.467188	64.5747	147736	0.088286	12.2029	147736	0.088286	12.2029	876234	0.523633	72.3765	0	0	0	0	0	0	0	0	0	147736	0.088286	12.2029	876234
East Greenland Rift Basins	Europe	8901	0	8121	0			8901	8121	17022	2012		An estimate of undiscovered conventional oil and gas resources of the world, 2012	https://pubs.er.usgs.gov/publication/ds69FF	3.5624e+07	0	0	0	0	0	0	0	0	0	0	0	0	3.02614e+06	0.0849468	1445.96	3.02614e+06	0.0849468	1445.96	3.02614e+06	0.0849468	1445.96	0	0	0	0	0	0	0	0	0	3.02614e+06	0.0849468	1445.96	3.02614e+06
East Java Basin	Other Developing Asia	400.111	0	116.111	0			400.111	116.111	516.222	2020		Assessment of Undiscovered Conventional Oil and Gas Resources of Southeast Asia, 2020	https://pubs.usgs.gov/fs/2020/3046/fs20203046.pdf	1.89011e+07	2.33409e+06	0.12349	63.7481	1.65875e+07	0.877596	453.035	1.85451e+07	0.981164	506.499	2.34168e+06	0.123891	63.9554	71089	0.0037611	1.94156	1.85579e+07	0.981843	506.849	2.39775e+06	0.126858	65.4868	165083	0.00873402	4.50869	0	0	0	165083	0.00873402	4.50869	1.85579e+07	0.981843	506.849	1.88958e+07
East Natuna Basin	Other Developing Asia	233.25	0	110.5	0			233.25	110.5	343.75	2020		Assessment of Undiscovered Conventional Oil and Gas Resources of Southeast Asia, 2020	https://pubs.usgs.gov/fs/2020/3046/fs20203046.pdf	3.3949e+06	0	0	0	3.3949e+06	1	343.75	3.3949e+06	1	343.75	102.388	3.01593e-05	0.0103673	57596.9	0.0169657	5.83197	3.3949e+06	1	343.75	57699.3	0.0169959	5.84234	0	0	0	0	0	0	0	0	0	3.3949e+06	1	343.75	3.3949e+06
East Patagonia Basin	Central and South America	1303.21	0	502.17	0			1303.21	502.17	1805.38	2012		An estimate of undiscovered conventional oil and gas resources of the world, 2012	https://pubs.er.usgs.gov/publication/ds69FF	6.99328e+07	0	0	0	0	0	0	0	0	0	0	0	0	0	0	0	0	0	0	0	0	0	0	0	0	0	0	0	0	0	0	0	0	0	0
East Venezuela Basin	Central and South America	3379	16395	1059	674			19774	1733	21507	2012		Assessment of Undiscovered Conventional Oil and Gas Resources of South America and the Caribbean, 2012	https://pubs.usgs.gov/fs/2012/3046/fs2012-3046.pdf	3.03553e+07	1.78762e+06	0.0588899	1266.55	2.0442e+06	0.0673424	1448.33	3.75033e+06	0.123548	2657.14	289758	0.00954555	205.296	8.44876e+06	0.278329	5986.03	1.14813e+07	0.37823	8134.59	8.53446e+06	0.281152	6046.74	1.34226e+06	0.0442185	951.007	0	0	0	1.34226e+06	0.0442185	951.007	1.2188e+07	0.401513	8635.34	1.22025e+07
Eastern Great Basin	USA	1598	0	85	0			1598	85	1683	2007		Executive Summary—Geologic Assessment of Undiscovered Oil and Gas Resources of the Eastern Great Basin Province, Nevada, Utah, Idaho, and Arizona	https://pubs.usgs.gov/dds/dds-069/dds-069-l/REPORTS/69_L_CH_1.pdf	2.79864e+07	80156.8	0.00286414	4.82035	0	0	0	80156.8	0.00286414	4.82035	0	0	0	3.29019e+06	0.117564	197.86	3.34544e+06	0.119538	201.183	3.29019e+06	0.117564	197.86	1.09903e+06	0.0392703	66.0918	0	0	0	1.09903e+06	0.0392703	66.0918	4.27472e+06	0.152743	257.067	4.27472e+06
Eastern Oregon-Washington	USA	0	0	9.81	0			0	9.81	9.81	2006		Assessment of Undiscovered Gas Resources of the Eastern Oregon and Washington Province, 2006	https://pubs.usgs.gov/fs/2006/3091/pdf/fs06-3091_508.pdf	1.80648e+07	16881.7	0.000934504	0.00916748	0	0	0	16881.7	0.000934504	0.00916748	0	0	0	1.15923e+06	0.0641703	0.62951	1.1706e+06	0.0647999	0.635687	1.15923e+06	0.0641703	0.62951	829078	0.0458946	0.450226	0	0	0	829078	0.0458946	0.450226	1.98202e+06	0.109717	1.07632	1.98202e+06
Erlian Basin	China and India	62	0	0	0			62	0	62	2018		Assessment of Undiscovered Conventional Oil Resources of the East Gobi, Nyalga, Tamtsag-Hailar, Erlian, and Yingen Basins of Mongolia and China, 2018	https://pubs.usgs.gov/fs/2018/3041/fs20183041.pdf	1.17305e+07	0	0	0	0	0	0	0	0	0	0	0	0	244219	0.0208193	1.29079	244219	0.0208193	1.29079	244219	0.0208193	1.29079	0	0	0	0	0	0	0	0	0	244219	0.0208193	1.29079	244219
Eromanga Basin	Australia and other OECD Pacific	68	0	19	0	1566		1634	19	1653	2016	2013	Assessment of Undiscovered Conventional Oil and Gas Resources of the Cooper and Eromanga Basins, Australia, 2016 / Technically Recoverable Shale Oil and Shale Gas Resources: Australia	https://pubs.usgs.gov/fs/2016/3028/fs20163028.pdf / https://www.eia.gov/analysis/studies/worldshalegas/pdf/Australia_2013.pdf?zscb=60643915	1.27706e+08	0	0	0	0	0	0	0	0	0	0	0	0	1.75138e+07	0.137141	226.694	1.75138e+07	0.137141	226.694	1.75138e+07	0.137141	226.694	56751.1	0.000444387	0.734572	0	0	0	56751.1	0.000444387	0.734572	1.75138e+07	0.137141	226.694	1.75138e+07
Espirito Santo Basin	Central and South America	1908	37	612.77	1			1945	613.77	2558.77	2012		An estimate of undiscovered conventional oil and gas resources of the world, 2012	https://pubs.er.usgs.gov/publication/ds69FF	1.43574e+07	866198	0.0603311	154.373	3.69201e+06	0.25715	657.987	4.43151e+06	0.308656	789.781	734302	0.0511445	130.867	6.23689e+06	0.434402	1111.54	6.75399e+06	0.470418	1203.69	6.27906e+06	0.437339	1119.05	169301	0.0117919	30.1727	0	0	0	169301	0.0117919	30.1727	6.75731e+06	0.47065	1204.28	6.75731e+06
Essaouni Basin	Africa	7685	0	3148	0			7685	3148	10833	2012		Assessment of Undiscovered Conventional Oil and Gas Resources of North Africa, 2012	https://pubs.usgs.gov/fs/2012/3147/FS12-3147.pdf	1.19812e+07	0	0	0	26238.5	0.00218997	23.7239	26238.5	0.00218997	23.7239	2.45623e+06	0.205006	2220.83	997488	0.0832543	901.894	1.02373e+06	0.0854443	925.618	3.11553e+06	0.260034	2816.95	465815	0.0388787	421.173	0	0	0	465815	0.0388787	421.173	1.40208e+06	0.117023	1267.71	3.28711e+06
Euphrates/Mardin	Middle East	317.75	312	33.26	18			629.75	51.26	681.01	2012		An estimate of undiscovered conventional oil and gas resources of the world, 2012	https://pubs.er.usgs.gov/publication/ds69FF	6.41219e+06	0	0	0	0	0	0	0	0	0	3.36544e+06	0.52485	357.428	6667.55	0.00103982	0.70813	6667.55	0.00103982	0.70813	3.37211e+06	0.52589	358.136	548823	0.0855905	58.288	0	0	0	548823	0.0855905	58.288	551603	0.0860241	58.5832	3.67446e+06
Fahud Salt Basin	Middle East	393.87	1918	98.33	145			2311.87	243.33	2555.2	2012		An estimate of undiscovered conventional oil and gas resources of the world, 2012	https://pubs.er.usgs.gov/publication/ds69FF	1.6163e+06	0	0	0	0	0	0	0	0	0	0	0	0	0	0	0	0	0	0	0	0	0	0	0	0	0	0	0	0	0	0	0	0	0	0
Falklands Plateau	Central and South America	5302	0	1178	0			5302	1178	6480	2012		Assessment of Undiscovered Conventional Oil and Gas Resources of South America and the Caribbean, 2012	https://pubs.usgs.gov/fs/2012/3046/fs2012-3046.pdf	2.52644e+07	0	0	0	0	0	0	0	0	0	0	0	0	11319.3	0.000448034	2.90326	11319.3	0.000448034	2.90326	11319.3	0.000448034	2.90326	0	0	0	0	0	0	0	0	0	11319.3	0.000448034	2.90326	11319.3
Fezzan Uplift	Africa	2.2	0	0.7	0			2.2	0.7	2.9	2012		An estimate of undiscovered conventional oil and gas resources of the world, 2012	https://pubs.er.usgs.gov/publication/ds69FF	9.8389e+06	0	0	0	0	0	0	0	0	0	0	0	0	0	0	0	0	0	0	0	0	0	0	0	0	0	0	0	0	0	0	0	0	0	0
Forest City Basin	USA	20	0	10	0			20	10	30	2013		USGS NATIONAL ASSESSMENT OF OIL AND GAS RESOURCES UPDATE (March, 2013)	https://certmapper.cr.usgs.gov/data/noga00/natl/tabular/2013/Summary_13_Final.xls	8.30727e+06	0	0	0	0	0	0	0	0	0	0	0	0	126116	0.0151814	0.455442	126116	0.0151814	0.455442	126116	0.0151814	0.455442	722722	0.0869987	2.60996	0	0	0	722722	0.0869987	2.60996	843691	0.101561	3.04682	843691
Foz de Amazonas Basin	Central and South America	684	0	1733	0			684	1733	2417	2012		Assessment of Undiscovered Conventional Oil and Gas Resources of South America and the Caribbean, 2012	https://pubs.usgs.gov/fs/2012/3046/fs2012-3046.pdf	4.83256e+07	54947.5	0.00113703	2.74819	0	0	0	54947.5	0.00113703	2.74819	0	0	0	5.89332e+06	0.12195	294.754	5.9065e+06	0.122223	295.413	5.89332e+06	0.12195	294.754	112091	0.00231949	5.60621	0	0	0	112091	0.00231949	5.60621	5.95575e+06	0.123242	297.876	5.95575e+06
Ganges-Brahmaputra Delta	China and India	103	3	273	48			106	321	427	2000		World Petroleum Assessment 2000 (wep_prvg_excel)	https://certmapper.cr.usgs.gov/data/wep/dds60/wep_prvg.htm	4.35267e+07	478048	0.0109829	4.68969	3.70383e+06	0.0850933	36.3348	4.18651e+06	0.0961826	41.07	5.38534e+06	0.123725	52.8306	2.20049e+06	0.0505549	21.5869	6.17257e+06	0.141811	60.5533	7.41461e+06	0.170346	72.7379	2.62638e+06	0.0603396	25.765	0	0	0	2.62638e+06	0.0603396	25.765	8.6991e+06	0.199857	85.3388	1.33855e+07
Ghaba Salt Basin	Middle East	107.79	878	104.73	476			985.79	580.73	1566.52	2012		An estimate of undiscovered conventional oil and gas resources of the world, 2012	https://pubs.er.usgs.gov/publication/ds69FF	2.65782e+06	0	0	0	0	0	0	0	0	0	0	0	0	0	0	0	0	0	0	0	0	0	0	0	0	0	0	0	0	0	0	0	0	0	0
Ghudun-Khasfeh Flank Province	Middle East	74.11	0	85.96	0			74.11	85.96	160.07	2012		An estimate of undiscovered conventional oil and gas resources of the world, 2012	https://pubs.er.usgs.gov/publication/ds69FF	1.39153e+07	0	0	0	0	0	0	0	0	0	357053	0.0256591	4.10725	0	0	0	0	0	0	357053	0.0256591	4.10725	0	0	0	0	0	0	0	0	0	0	0	0	357053
Gippsland Basin	Australia and other OECD Pacific	134.25	784	119.2	546			918.25	665.2	1583.45	2012		An estimate of undiscovered conventional oil and gas resources of the world, 2012	https://pubs.er.usgs.gov/publication/ds69FF	6.24209e+06	164717	0.026388	41.7841	149907	0.0240154	38.0272	314550	0.0503918	79.7929	0	0	0	520988	0.0834637	132.161	779817	0.124929	197.818	520988	0.0834637	132.161	252145	0.0403943	63.9624	0	0	0	252145	0.0403943	63.9624	1.0184e+06	0.16315	258.339	1.0184e+06
Gobi Basin	Other Developing Asia	8	0	0	0	1706		1714	0	1714	2018	2013	Assessment of Undiscovered Conventional Oil Resources of the East Gobi, Nyalga, Tamtsag-Hailar, Erlian, and Yingen Basins of Mongolia and China, 2018 / Technically Recoverable Shale Oil and Shale Gas Resources: Mongolia	https://pubs.usgs.gov/fs/2018/3041/fs20183041.pdf / https://www.eia.gov/analysis/studies/worldshalegas/pdf/Mongolia_2013.pdf?zscb=64861476	1.44094e+07	0	0	0	0	0	0	0	0	0	0	0	0	2.23216e+06	0.15491	265.516	2.23216e+06	0.15491	265.516	2.23216e+06	0.15491	265.516	0	0	0	0	0	0	0	0	0	2.23216e+06	0.15491	265.516	2.23216e+06
Grand Erg/Ahnet Basin	Africa	378	388	46	4189	190		956	4235	5191	2018	2013	Assessment of Undiscovered Conventional Oil and Gas Resources of the Grand Erg/Ahnet Province, Algeria, 2018 / Technically Recoverable Shale Oil and Shale Gas Resources: Algeria	https://pubs.usgs.gov/fs/2019/3031/fs20193031.pdf / https://www.eia.gov/analysis/studies/worldshalegas/pdf/Algeria_2013.pdf?zscb=79547383	5.6918e+07	0	0	0	0	0	0	0	0	0	961991	0.0169014	87.7349	1.09375e+06	0.0192163	99.7517	1.09375e+06	0.0192163	99.7517	1.71129e+06	0.0300659	156.072	240131	0.0042189	21.9003	0	0	0	240131	0.0042189	21.9003	1.27565e+06	0.0224121	116.341	1.89064e+06
Greater Antilles Deformed Belt	Central and South America	5622.92	232	940.77	0			5854.92	940.77	6795.69	2012		An estimate of undiscovered conventional oil and gas resources of the world, 2012	https://pubs.er.usgs.gov/publication/ds69FF	5.55925e+07	2.40707e+07	0.432985	2942.43	2.96642e+07	0.5336	3626.18	5.07744e+07	0.913332	6206.72	1.98088e+07	0.356322	2421.46	1.05344e+07	0.189494	1287.74	5.17602e+07	0.931065	6327.23	2.66e+07	0.478482	3251.62	957429	0.0172223	117.037	0	0	0	957429	0.0172223	117.037	5.17602e+07	0.931065	6327.23	5.17814e+07
Greater Ghawar Uplift	Middle East	3494.71	83956	277.12	8546			87450.7	8823.12	96273.8	2012		An estimate of undiscovered conventional oil and gas resources of the world, 2012	https://pubs.er.usgs.gov/publication/ds69FF	8.59432e+06	0	0	0	0	0	0	0	0	0	0	0	0	799274	0.0930003	8953.5	799274	0.0930003	8953.5	799274	0.0930003	8953.5	492593	0.0573161	5518.04	0	0	0	492593	0.0573161	5518.04	1.28639e+06	0.14968	14410.2	1.28639e+06
Greater Sarawak Basin	Other Developing Asia	233.25	649	110.5	323			882.25	433.5	1315.75	2020		Assessment of Undiscovered Conventional Oil and Gas Resources of Southeast Asia, 2020	https://pubs.usgs.gov/fs/2020/3046/fs20203046.pdf	2.74401e+07	2.60393e+06	0.0948948	124.858	1.76677e+07	0.643861	847.161	2.02121e+07	0.736589	969.167	3.65437e+06	0.133176	175.226	840303	0.0306231	40.2924	2.04428e+07	0.744995	980.227	3.70847e+06	0.135148	177.821	76031.2	0.0027708	3.64568	0	0	0	76031.2	0.0027708	3.64568	2.04608e+07	0.745652	981.092	2.13175e+07
Guajira Basin	Central and South America	63	0	54	0			63	54	117	2012		Assessment of Undiscovered Conventional Oil and Gas Resources of South America and the Caribbean, 2012	https://pubs.usgs.gov/fs/2012/3046/fs2012-3046.pdf	2.42748e+06	470731	0.193918	22.6884	2.08645e+06	0.859516	100.563	2.42616e+06	0.999456	116.936	0	0	0	755155	0.311087	36.3971	2.42616e+06	0.999458	116.937	755155	0.311087	36.3971	61878.8	0.025491	2.98245	0	0	0	61878.8	0.025491	2.98245	2.42616e+06	0.999458	116.937	2.42616e+06
Gulf Coast Basins	USA	1480	0	5170	0	28900	28100	30380	33270	63650	2013	2021	USGS NATIONAL ASSESSMENT OF OIL AND GAS RESOURCES UPDATE (March, 2013) / Assumptions to the Annual Energy Outlook 2023: Oil and Gas Supply Module	https://certmapper.cr.usgs.gov/data/noga00/natl/tabular/2013/Summary_13_Final.xls / https://www.eia.gov/outlooks/aeo/assumptions/pdf/OGSM_Assumptions.pdf	6.37734e+07	1.46827e+06	0.0230232	1465.42	0	0	0	1.46827e+06	0.0230232	1465.42	5.82492e+07	0.913378	58136.5	2.0717e+06	0.0324853	2067.69	3.4909e+06	0.0547392	3484.15	5.85769e+07	0.918516	58463.5	1.01593e+07	0.159303	10139.6	0	0	0	1.01593e+07	0.159303	10139.6	1.29307e+07	0.20276	12905.6	5.98505e+07
Gulf of Guinea	Africa	4071	162	1145	36			4233	1181	5414	2012		Executive Summary—Geologic Assessment of Undiscovered Hydrocarbon Resources of Sub-Saharan Africa	https://pubs.usgs.gov/dds/dds-069/dds-069-gg/REPORTS/69_GG_CH_1.pdf	1.33915e+07	44607	0.003331	18.0341	1.08399e+06	0.080946	438.242	1.12853e+06	0.0842725	456.252	1.86921e+06	0.139582	755.696	970648	0.0724826	392.421	2.07862e+06	0.15522	840.361	2.57812e+06	0.192519	1042.3	2.60415e+06	0.194464	1052.83	0	0	0	2.60415e+06	0.194464	1052.83	3.94912e+06	0.294898	1596.58	4.75901e+06
Guyana-Suriname Basin	Central and South America	13738.2	46	1192.19	0			13784.2	1192.19	14976.4	2012		An estimate of undiscovered conventional oil and gas resources of the world, 2012	https://pubs.er.usgs.gov/publication/ds69FF	4.62202e+07	81706.9	0.00176777	26.4748	0	0	0	81706.9	0.00176777	26.4748	0	0	0	1.18456e+06	0.0256286	383.823	1.26378e+06	0.0273426	409.493	1.18456e+06	0.0256286	383.823	181753	0.00393232	58.8918	0	0	0	181753	0.00393232	58.8918	1.43475e+06	0.0310416	464.89	1.43475e+06
Hail-Ga'Ara Arch	Middle East	117.93	0	189.1	0			117.93	189.1	307.03	2012		An estimate of undiscovered conventional oil and gas resources of the world, 2012	https://pubs.er.usgs.gov/publication/ds69FF	1.08994e+07	0	0	0	0	0	0	0	0	0	0	0	0	348130	0.0319402	9.80659	348130	0.0319402	9.80659	348130	0.0319402	9.80659	110979	0.0101821	3.12621	0	0	0	110979	0.0101821	3.12621	459109	0.0421223	12.9328	459109
Haleb	Middle East	145.24	0	9.32	0			145.24	9.32	154.56	2012		An estimate of undiscovered conventional oil and gas resources of the world, 2012	https://pubs.er.usgs.gov/publication/ds69FF	4.0174e+06	0	0	0	0	0	0	0	0	0	3.30817e+06	0.82346	127.274	13938.5	0.00346954	0.536252	13938.5	0.00346954	0.536252	3.30821e+06	0.82347	127.275	745198	0.185492	28.6697	0	0	0	745198	0.185492	28.6697	751025	0.186943	28.8939	3.33748e+06
Hamra Basin	Africa	840.34	0	409.84	0			840.34	409.84	1250.18	2012		An estimate of undiscovered conventional oil and gas resources of the world, 2012	https://pubs.er.usgs.gov/publication/ds69FF	2.01423e+07	0	0	0	0	0	0	0	0	0	259564	0.0128865	16.1104	0	0	0	0	0	0	259564	0.0128865	16.1104	107866	0.00535517	6.69493	0	0	0	107866	0.00535517	6.69493	107505	0.00533725	6.67253	367429
Hanna, Laramie, Shirley Basins	USA	56	0	9.65	0			56	9.65	65.65	2005		Executive Summary—2005 Geologic Assessment of Undiscovered Oil and Gas Resources, Hanna, Laramie, and Shirley Basins Province, Wyoming and Colorado	https://pubs.usgs.gov/dds/dds-069/dds-069-k/REPORTS/69_K_CH_1.pdf	1.6669e+06	24970.6	0.0149803	0.983454	0	0	0	24970.6	0.0149803	0.983454	0	0	0	34731.3	0.0208359	1.36788	58696	0.0352128	2.31172	34731.3	0.0208359	1.36788	0	0	0	0	0	0	0	0	0	58696	0.0352128	2.31172	58696
Hope Basin OCS	USA	2.5	0	11.48	0			2.5	11.48	13.98	2012		An estimate of undiscovered conventional oil and gas resources of the world, 2012	https://pubs.er.usgs.gov/publication/ds69FF	6.76415e+06	0	0	0	0	0	0	0	0	0	0	0	0	0	0	0	0	0	0	0	0	0	0	0	0	0	0	0	0	0	0	0	0	0	0
Huqf-Haushi Uplift	Middle East	30	0	18	0			30	18	48	2000		World Petroleum Assessment 2000 (wep_prvg_excel)	https://certmapper.cr.usgs.gov/data/wep/dds60/wep_prvg.htm	3.2592e+06	0	0	0	2278.75	0.000699174	0.0335604	2278.75	0.000699174	0.0335604	1.68662e+06	0.517494	24.8397	569851	0.174844	8.39249	572130	0.175543	8.42605	1.90933e+06	0.585827	28.1197	0	0	0	0	0	0	0	0	0	572130	0.175543	8.42605	1.91161e+06
Idaho-Snake River Downwarp	USA	10	0	0	0			10	0	10	2013		USGS NATIONAL ASSESSMENT OF OIL AND GAS RESOURCES UPDATE (March, 2013)	https://certmapper.cr.usgs.gov/data/noga00/natl/tabular/2013/Summary_13_Final.xls	1.88938e+07	0	0	0	0	0	0	0	0	0	0	0	0	1.98009e+06	0.104801	1.04801	1.98009e+06	0.104801	1.04801	1.98009e+06	0.104801	1.04801	564169	0.02986	0.2986	0	0	0	564169	0.02986	0.2986	2.50873e+06	0.132781	1.32781	2.50873e+06
Illinois Basin	USA	214	0	18	0			214	18	232	2007		Assessment of Undiscovered Oil and Gas Resources of the Illinois Basin, 2007	https://pubs.usgs.gov/fs/2007/3058/fs2007-3058.pdf	2.82033e+07	0	0	0	0	0	0	0	0	0	7.44355e+06	0.263925	61.2306	794713	0.0281781	6.53731	794713	0.0281781	6.53731	7.93706e+06	0.281423	65.2902	4.6915e+06	0.166346	38.5922	0	0	0	4.6915e+06	0.166346	38.5922	5.3788e+06	0.190716	44.246	1.15014e+07
Illizi Basin	Africa	1033.27	1384	974.08	824	510		2927.27	1798.08	4725.35	2012	2013	An estimate of undiscovered conventional oil and gas resources of the world, 2012 /Technically Recoverable Shale Oil and Shale Gas Resources: Algeria	https://pubs.er.usgs.gov/publication/ds69FF / https://www.eia.gov/analysis/studies/worldshalegas/pdf/Algeria_2013.pdf?zscb=79547383	1.6602e+07	0	0	0	0	0	0	0	0	0	0	0	0	3.1826e+06	0.1917	905.847	3.1826e+06	0.1917	905.847	3.1826e+06	0.1917	905.847	0	0	0	0	0	0	0	0	0	3.1826e+06	0.1917	905.847	3.1826e+06
Indo-Burman	Other Developing Asia	400.111	0	116.111	0			400.111	116.111	516.222	2020		Assessment of Undiscovered Conventional Oil and Gas Resources of Southeast Asia, 2020	https://pubs.usgs.gov/fs/2020/3046/fs20203046.pdf	1.8127e+07	3.4612e+06	0.190941	98.5681	1.01547e+07	0.560194	289.185	1.35317e+07	0.746494	385.357	7.77535e+06	0.428937	221.427	492920	0.0271925	14.0374	1.38307e+07	0.762989	393.872	7.83022e+06	0.431963	222.989	76420.1	0.00421581	2.17629	107975	0.00595655	3.0749	184395	0.0101724	5.25119	1.38983e+07	0.766718	395.797	1.78346e+07
Indus	Other Developing Asia	12	70	139	32	9080		9162	171	9333	2017	2013	Assessment of Undiscovered Oil and Gas Resources in the Lower Indus Basin, Pakistan, 2017 / Technically Recoverable Shale Oil and Shale Gas Resources: India and Pakistan	https://pubs.usgs.gov/fs/2017/3034/fs20173034.pdf / https://www.eia.gov/analysis/studies/worldshalegas/pdf/India_Pakistan_2013.pdf?zscb=17169034	7.41841e+07	0	0	0	3.63407e+06	0.0489871	457.197	3.63407e+06	0.0489871	457.197	848702	0.0114405	106.774	7.57217e+06	0.102073	952.644	1.11323e+07	0.150063	1400.54	8.41949e+06	0.113495	1059.24	1.5594e+07	0.210206	1961.86	0	0	0	1.5594e+07	0.210206	1961.86	2.59371e+07	0.349632	3263.12	2.63413e+07
Interior Homocline-Central Arch	Middle East	982.84	4616	339.8	263			5598.84	602.8	6201.64	2012		An estimate of undiscovered conventional oil and gas resources of the world, 2012	https://pubs.er.usgs.gov/publication/ds69FF	3.30388e+07	0	0	0	0	0	0	0	0	0	239070	0.00723601	44.8752	783435	0.0237125	147.057	783435	0.0237125	147.057	1.0225e+06	0.0309485	191.932	511364	0.0154777	95.987	0	0	0	511364	0.0154777	95.987	1.28798e+06	0.0389838	241.764	1.52705e+06
Irish Sea	Europe	3.67	0	0.67	0			3.67	0.67	4.34	2018		Assessment of Undiscovered Oil and Gas Resources in the Midlands Area, England, 2018	https://pubs.usgs.gov/fs/2018/3028/fs20183028.pdf	2.56424e+06	0	0	0	0	0	0	0	0	0	0	0	0	907298	0.353827	1.53561	907298	0.353827	1.53561	907298	0.353827	1.53561	1.14509e+06	0.446562	1.93808	0	0	0	1.14509e+06	0.446562	1.93808	1.77066e+06	0.690519	2.99685	1.77066e+06
Irrawaddy	Other Developing Asia	400.111	188	116.111	61			588.111	177.111	765.222	2020		Assessment of Undiscovered Conventional Oil and Gas Resources of Southeast Asia, 2020	https://pubs.usgs.gov/fs/2020/3046/fs20203046.pdf	5.52019e+07	545723	0.00988596	7.56496	2.97846e+07	0.539558	412.882	3.04799e+07	0.552153	422.519	1.54709e+07	0.28026	214.461	448444	0.00812371	6.21645	3.07163e+07	0.556435	425.797	1.55896e+07	0.28241	216.106	684601	0.0124018	9.49011	0	0	0	684601	0.0124018	9.49011	3.13931e+07	0.568697	435.179	4.53377e+07
Jafr-Tabuk Basin	Middle East	107.21	0	171.91	0	149		256.21	171.91	428.12	2012	2013	An estimate of undiscovered conventional oil and gas resources of the world, 2012 / Technically Recoverable Shale Oil and Shale Gas Resources: Jordan	https://pubs.er.usgs.gov/publication/ds69FF / https://www.eia.gov/analysis/studies/worldshalegas/pdf/Jordan_2013.pdf?zscb=44083395	1.88269e+07	0	0	0	0	0	0	0	0	0	762759	0.0405144	17.345	4.08939e+06	0.21721	92.992	4.08939e+06	0.21721	92.992	4.83388e+06	0.256755	109.922	777872	0.0413172	17.6887	0	0	0	777872	0.0413172	17.6887	4.85413e+06	0.25783	110.382	5.26711e+06
Junggar Basin	China and India	1000	5858	238	0	12146		19004	238	19242	2020	2013	Assessment of undiscovered conventional oil and gas resources of China, 2020 / Technically Recoverable Shale Oil and Shale Gas Resources: China	https://pubs.usgs.gov/fs/2021/3051/fs20213051.pdf / https://www.eia.gov/analysis/studies/worldshalegas/pdf/China_2013.pdf?zscb=19934384	1.60829e+07	0	0	0	0	0	0	0	0	0	2.36292e+06	0.146922	2827.07	125564	0.00780729	150.228	125564	0.00780729	150.228	2.41764e+06	0.150324	2892.53	901243	0.0560374	1078.27	0	0	0	901243	0.0560374	1078.27	1.01346e+06	0.0630147	1212.53	3.12645e+06
Khartoum	Africa	730.96	0	35.32	0			730.96	35.32	766.28	2012		An estimate of undiscovered conventional oil and gas resources of the world, 2012	https://pubs.er.usgs.gov/publication/ds69FF	3.25398e+07	0	0	0	0	0	0	0	0	0	0	0	0	1.70863e+06	0.0525087	40.2364	1.70863e+06	0.0525087	40.2364	1.70863e+06	0.0525087	40.2364	1.22363e+06	0.037604	28.8152	0	0	0	1.22363e+06	0.037604	28.8152	2.88232e+06	0.0885782	67.8757	2.88232e+06
Khleisha Uplift	Middle East	913.41	407	107.24	0			1320.41	107.24	1427.65	2012		An estimate of undiscovered conventional oil and gas resources of the world, 2012	https://pubs.er.usgs.gov/publication/ds69FF	3.98501e+06	0	0	0	0	0	0	0	0	0	0	0	0	8961.83	0.00224889	3.21062	8961.83	0.00224889	3.21062	8961.83	0.00224889	3.21062	275880	0.0692294	98.8354	0	0	0	275880	0.0692294	98.8354	277097	0.0695349	99.2716	277097
Khorat Platform	Other Developing Asia	17.5	0	4.5	0			17.5	4.5	22	2020		Assessment of Undiscovered Conventional Oil and Gas Resources of Southeast Asia, 2020	https://pubs.usgs.gov/fs/2020/3046/fs20203046.pdf	4.7436e+06	79501.5	0.0167597	0.368714	0	0	0	79501.5	0.0167597	0.368714	986372	0.207937	4.57462	234703	0.0494777	1.08851	303379	0.0639554	1.40702	1.18836e+06	0.250519	5.51142	2.10655e+06	0.444082	9.76981	0	0	0	2.10655e+06	0.444082	9.76981	2.28618e+06	0.481951	10.6029	2.90173e+06
Korea Bay Basin	China and India	1136	0	37	0			1136	37	1173	2017		Assessment of Undiscovered Conventional Oil and Gas Resources in the West Korea Bay–North Yellow Sea Basin, North Korea and China, 2017	https://pubs.usgs.gov/fs/2017/3041/fs20173041.pdf	2.58148e+06	0	0	0	0	0	0	0	0	0	0	0	0	0	0	0	0	0	0	0	0	0	0	0	0	0	0	0	0	0	0	0	0	0	0
Krishna-Godavari	China and India	396.37	0	411.98	0	605		1001.37	411.98	1413.35	2012	2013	An estimate of undiscovered conventional oil and gas resources of the world, 2012 / Technically Recoverable Shale Oil and Shale Gas Resources: India and Pakistan	https://pubs.er.usgs.gov/publication/ds69FF / https://www.eia.gov/analysis/studies/worldshalegas/pdf/India_Pakistan_2013.pdf?zscb=99305751	8.19591e+06	84569.6	0.0103185	14.5837	3.3566e+06	0.409545	578.831	3.44115e+06	0.419862	593.412	0	0	0	254794	0.031088	43.9382	3.68389e+06	0.449479	635.271	254794	0.031088	43.9382	905562	0.11049	156.16	0	0	0	905562	0.11049	156.16	4.38452e+06	0.534964	756.091	4.38452e+06
Kura Basin	Russia and former Soviet states	160.41	0	5.64	0			160.41	5.64	166.05	2012		An estimate of undiscovered conventional oil and gas resources of the world, 2012	https://pubs.er.usgs.gov/publication/ds69FF	6.12307e+06	50383.2	0.00822841	1.36633	0	0	0	50383.2	0.00822841	1.36633	6.08008e+06	0.992979	164.884	304786	0.0497766	8.26541	355007	0.0579786	9.62734	6.09595e+06	0.995571	165.314	1.40793e+06	0.229939	38.1814	0	0	0	1.40793e+06	0.229939	38.1814	1.67822e+06	0.274082	45.5113	6.11763e+06
Kutei Basin	Other Developing Asia	581.2	684	257	1230	675		1940.2	1487	3427.2	2020	2013	Assessment of Undiscovered Conventional Oil and Gas Resources of Southeast Asia, 2020 / Technically Recoverable Shale Oil and Shale Gas Resources: Indonesia	https://pubs.usgs.gov/fs/2020/3046/fs20203046.pdf / https://www.eia.gov/analysis/studies/worldshalegas/pdf/Indonesia_2013.pdf?zscb=12869860	2.13465e+07	516464	0.0241944	82.9189	1.06198e+07	0.497497	1705.02	1.10621e+07	0.518216	1776.03	1.07365e+07	0.502964	1723.76	891384	0.0417579	143.113	1.17465e+07	0.550278	1885.91	1.0875e+07	0.509454	1746	88838.4	0.00416174	14.2631	0	0	0	88838.4	0.00416174	14.2631	1.17965e+07	0.552619	1893.94	2.13249e+07
Labrador-Newfoundland Shelf	Canada	1233.33	1582	226.92	188			2815.33	414.92	3230.25	2012		An estimate of undiscovered conventional oil and gas resources of the world, 2012	https://pubs.er.usgs.gov/publication/ds69FF	7.29363e+07	0	0	0	0	0	0	0	0	0	0	0	0	0	0	0	0	0	0	0	0	0	0	0	0	0	0	0	0	0	0	0	0	0	0
Laptev Sea Shelf	Russia and former Soviet states	3115.56	0	861	0			3115.56	861	3976.56	2012		An estimate of undiscovered conventional oil and gas resources of the world, 2012	https://pubs.er.usgs.gov/publication/ds69FF	3.12071e+07	0	0	0	0	0	0	0	0	0	0	0	0	2.79719e+06	0.089633	356.431	2.79719e+06	0.089633	356.431	2.79719e+06	0.089633	356.431	0	0	0	0	0	0	0	0	0	2.79719e+06	0.089633	356.431	2.79719e+06
Las Animas Arch	USA	140	0	10	0			140	10	150	2013		USGS NATIONAL ASSESSMENT OF OIL AND GAS RESOURCES UPDATE (March, 2013)	https://certmapper.cr.usgs.gov/data/noga00/natl/tabular/2013/Summary_13_Final.xls	1.65449e+06	0	0	0	0	0	0	0	0	0	0	0	0	41038.3	0.0248043	3.72064	41038.3	0.0248043	3.72064	41038.3	0.0248043	3.72064	0	0	0	0	0	0	0	0	0	41038.3	0.0248043	3.72064	41038.3
Lena-Vilyuy Basin	Russia and former Soviet states	379	0	35.85	0			379	35.85	414.85	2012		An estimate of undiscovered conventional oil and gas resources of the world, 2012	https://pubs.er.usgs.gov/publication/ds69FF	3.1079e+07	0	0	0	0	0	0	0	0	0	0	0	0	5.20895e+06	0.167604	69.5304	5.20895e+06	0.167604	69.5304	5.20895e+06	0.167604	69.5304	53863.4	0.00173311	0.718982	0	0	0	53863.4	0.00173311	0.718982	5.26282e+06	0.169337	70.2493	5.26282e+06
Lesser Antilles Deformed Belt	Central and South America	153.87	4	355.37	0			157.87	355.37	513.24	2012		An estimate of undiscovered conventional oil and gas resources of the world, 2012	https://pubs.er.usgs.gov/publication/ds69FF	3.40905e+07	326191	0.00956836	4.91086	2.35169e+07	0.689836	354.052	2.36343e+07	0.69328	355.819	173512	0.00508974	2.61226	7.33573e+06	0.215184	110.441	2.6078e+07	0.764963	392.61	7.45498e+06	0.218682	112.236	234917	0.00689097	3.53672	0	0	0	234917	0.00689097	3.53672	2.61134e+07	0.766001	393.142	2.6138e+07
Lesser Caucasus	Middle East	1	0	0.5	0			1	0.5	1.5	2014		Geology and Assessment of the Undiscovered, Technically Recoverable Petroleum Resources of Armenia, 2013/ Assessment of Undiscovered, Technically Recoverable Oil and Gas Resources of Armenia, 2014	https://pubs.usgs.gov/dds/dds-069/dds-069-pp/dds69pp.pdf / https://pubs.usgs.gov/fs/2014/3048/pdf/fs2014-3048.pdf	3.06921e+07	216305	0.00704758	0.0105714	0	0	0	216305	0.00704758	0.0105714	2.5332e+07	0.825357	1.23804	1.19173e+06	0.0388285	0.0582427	1.39122e+06	0.0453281	0.0679921	2.53319e+07	0.825356	1.23803	4.12828e+06	0.134506	0.201759	0	0	0	4.12828e+06	0.134506	0.201759	5.48152e+06	0.178597	0.267896	2.6335e+07
Levantine Basin	Middle East	306	0	193	0			306	193	499	2020		Assessment of Undiscovered Conventional Oil and Gas Resources in the Eastern Mediterranean Area, 2020	https://pubs.usgs.gov/fs/2021/3032/fs20213032.pdf	7.53386e+06	0	0	0	0	0	0	0	0	0	248096	0.0329308	16.4325	104590	0.0138826	6.92744	104590	0.0138826	6.92744	335062	0.0444741	22.1926	848670	0.112647	56.211	0	0	0	848670	0.112647	56.211	851068	0.112966	56.3699	855969
Llanos Basin	Central and South America	2665	4224	513	451	630		7519	964	8483	2012	2013	Assessment of Undiscovered Conventional Oil and Gas Resources of South America and the Caribbean, 2012 / Technically Recoverable Shale Oil and Shale Gas Resources: Northern South America	https://pubs.usgs.gov/fs/2012/3046/fs2012-3046.pdf / https://www.eia.gov/analysis/studies/worldshalegas/pdf/Northern_South_America_Columbia_Venezuela_2013.pdf?zscb=55707400	3.33401e+07	8.03251e+06	0.240927	2043.78	0	0	0	8.03251e+06	0.240927	2043.78	5.82166e+06	0.174614	1481.25	3.89845e+06	0.11693	991.917	1.03331e+07	0.30993	2629.13	8.16336e+06	0.244851	2077.07	183974	0.00551811	46.8101	963694	0.028905	245.201	1.14767e+06	0.0344231	292.011	1.12947e+07	0.338772	2873.8	1.1404e+07
Los Angeles Basin	USA	980	0	60	0			980	60	1040	2013		USGS NATIONAL ASSESSMENT OF OIL AND GAS RESOURCES UPDATE (March, 2013)	https://certmapper.cr.usgs.gov/data/noga00/natl/tabular/2013/Summary_13_Final.xls	770839	554913	0.719882	748.677	0	0	0	554913	0.719882	748.677	493786	0.640583	666.207	70677.1	0.0916886	95.3562	595530	0.772575	803.478	531007	0.688869	716.424	538264	0.698283	726.215	0	0	0	538264	0.698283	726.215	609228	0.790345	821.959	632785
Lower Magdalena	Central and South America	97	0	224	0			97	224	321	2012		Assessment of Undiscovered Conventional Oil and Gas Resources of South America and the Caribbean, 2012	https://pubs.usgs.gov/fs/2012/3046/fs2012-3046.pdf	9.79277e+06	6.75799e+06	0.6901	221.522	3.07167e+06	0.313667	100.687	9.50196e+06	0.970304	311.468	5.53713e+06	0.56543	181.503	1.69309e+06	0.172892	55.4982	9.60274e+06	0.980595	314.771	5.53713e+06	0.56543	181.503	332954	0.034	10.914	0	0	0	332954	0.034	10.914	9.60274e+06	0.980595	314.771	9.7695e+06
Ludlov Saddle	Russia and former Soviet states	39	0	591	0			39	591	630	2000		World Petroleum Assessment 2000 (wep_prvg_excel)	https://certmapper.cr.usgs.gov/data/wep/dds60/wep_prvg.htm	2.8879e+06	0	0	0	0	0	0	0	0	0	0	0	0	0	0	0	0	0	0	0	0	0	0	0	0	0	0	0	0	0	0	0	0	0	0
Lusitanian Basin	Europe	55	0	8	0			55	8	63	2016		Assessment of Undiscovered Oil and Gas Resources of the Lusitanian Basin Province, Portugal, 2016	https://pubs.usgs.gov/fs/2016/3086/fs20163086.pdf	5.15429e+06	0	0	0	0	0	0	0	0	0	1.66102e+06	0.32226	20.3024	1.15588e+06	0.224257	14.1282	1.15588e+06	0.224257	14.1282	2.57554e+06	0.499688	31.4804	578169	0.112172	7.06686	0	0	0	578169	0.112172	7.06686	1.5258e+06	0.296024	18.6495	2.61251e+06
Mackenzie Foldbelt	USA	0	0	1	0			0	1	1	2000		World Petroleum Assessment 2000 (wep_prvg_excel)	https://certmapper.cr.usgs.gov/data/wep/dds60/wep_prvg.htm	3.11241e+07	0	0	0	0	0	0	0	0	0	0	0	0	4.99313e+06	0.160427	0.160427	4.99313e+06	0.160427	0.160427	4.99313e+06	0.160427	0.160427	0	0	0	0	0	0	0	0	0	4.99313e+06	0.160427	0.160427	4.99313e+06
Macuspana Basin	Central and South America	22.2	4	2	0			26.2	2	28.2	2012		Assessment of Undiscovered, Conventional Oil and Gas Resources of Mexico, Guatemala, and Belize, 2012	https://pubs.usgs.gov/fs/2012/3069/FS12-3069.pdf	623507	31857.3	0.0510938	1.44084	153368	0.245976	6.93654	185225	0.29707	8.37738	470336	0.754339	21.2724	317122	0.50861	14.3428	475170	0.762092	21.491	497316	0.797611	22.4926	8737.73	0.0140138	0.39519	0	0	0	8737.73	0.0140138	0.39519	475170	0.762092	21.491	623507
Magallanes Basin	Central and South America	205	620	182	123	8908		9733	305	10038	2012	2013	Assessment of Undiscovered Conventional Oil and Gas Resources of South America and the Caribbean, 2012 /Technically Recoverable Shale Oil and Shale Gas Resources: Other South America	https://pubs.usgs.gov/fs/2012/3046/fs2012-3046.pdf / https://www.eia.gov/analysis/studies/worldshalegas/pdf/Other_South_America_Bolivia_Chile_Paraguay_2013.pdf?zscb=76928164	2.573e+07	62013.3	0.00241016	24.1932	0	0	0	62013.3	0.00241016	24.1932	0	0	0	2.21288e+06	0.0860039	863.307	2.26538e+06	0.0880443	883.789	2.21288e+06	0.0860039	863.307	260976	0.0101429	101.814	0	0	0	260976	0.0101429	101.814	2.51966e+06	0.097927	982.992	2.51966e+06
Malay Basin	Other Developing Asia	233.25	2090	110.5	313			2323.25	423.5	2746.75	2020		Assessment of Undiscovered Conventional Oil and Gas Resources of Southeast Asia, 2020	https://pubs.usgs.gov/fs/2020/3046/fs20203046.pdf	1.47536e+07	0	0	0	1.47265e+07	0.998161	2741.7	1.47265e+07	0.998161	2741.7	534.32	3.62162e-05	0.0994768	0	0	0	1.47265e+07	0.998161	2741.7	534.32	3.62162e-05	0.0994768	0	0	0	0	0	0	0	0	0	1.46313e+07	0.991709	2723.98	1.47265e+07
Malvinas Basin	Central and South America	138	10	176.59	2			148	178.59	326.59	2012		Assessment of Undiscovered Conventional Oil and Gas Resources of South America and the Caribbean, 2012	https://pubs.usgs.gov/fs/2012/3046/fs2012-3046.pdf	9.68142e+06	0	0	0	0	0	0	0	0	0	0	0	0	0	0	0	0	0	0	0	0	0	0	0	0	0	0	0	0	0	0	0	0	0	0
Maracaibo Basin	Central and South America	929	13491	252.24	42	14835		29255	294.24	29549.2	2012	2013	Assessment of Undiscovered Conventional Oil and Gas Resources of South America and the Caribbean, 2012 / Technically Recoverable Shale Oil and Shale Gas Resources: Northern South America	https://pubs.usgs.gov/fs/2012/3046/fs2012-3046.pdf / https://www.eia.gov/analysis/studies/worldshalegas/pdf/Northern_South_America_Columbia_Venezuela_2013.pdf?zscb=66600218	5.93019e+06	3.91454e+06	0.660103	19505.5	73185.8	0.0123412	364.674	3.94036e+06	0.664459	19634.2	401147	0.0676449	1998.85	1.54779e+06	0.261002	7712.4	4.21321e+06	0.710469	20993.8	1.85338e+06	0.312533	9235.11	541415	0.0912982	2697.79	0	0	0	541415	0.0912982	2697.79	4.40088e+06	0.742115	21928.9	4.40088e+06
Marathon Thrust Belt	USA	20	0	10	0			20	10	30	2013		USGS NATIONAL ASSESSMENT OF OIL AND GAS RESOURCES UPDATE (March, 2013)	https://certmapper.cr.usgs.gov/data/noga00/natl/tabular/2013/Summary_13_Final.xls	2.43174e+06	120419	0.0495196	1.48559	0	0	0	120419	0.0495196	1.48559	113542	0.0466919	1.40076	296102	0.121766	3.65297	349781	0.14384	4.31519	382947	0.157479	4.72437	0	0	0	0	0	0	0	0	0	350887	0.144295	4.32885	435601
Ma'Rib-Al Jawf Basin	Middle East	439.16	683	41.84	277			1122.16	318.84	1441	2012		An estimate of undiscovered conventional oil and gas resources of the world, 2012	https://pubs.er.usgs.gov/publication/ds69FF	3.71295e+06	0	0	0	0	0	0	0	0	0	1.50468e+06	0.405252	583.968	0	0	0	0	0	0	1.50468e+06	0.405252	583.968	45377.1	0.0122213	17.6109	0	0	0	45377.1	0.0122213	17.6109	0	0	0	1.50468e+06
Masila-Jeza Basin	Middle East	548.96	488	8.84	2			1036.96	10.84	1047.8	2012		An estimate of undiscovered conventional oil and gas resources of the world, 2012	https://pubs.er.usgs.gov/publication/ds69FF	1.07196e+07	0	0	0	103571	0.0096618	10.1236	103571	0.0096618	10.1236	5.3245e+06	0.496706	520.448	0	0	0	103571	0.0096618	10.1236	5.3245e+06	0.496706	520.448	0	0	0	0	0	0	0	0	0	103571	0.0096618	10.1236	5.42778e+06
Mekong/Cuulong/Vung Tau Basin	Other Developing Asia	233.25	0	110.5	0			233.25	110.5	343.75	2020		Assessment of Undiscovered Conventional Oil and Gas Resources of Southeast Asia, 2020	https://pubs.usgs.gov/fs/2020/3046/fs20203046.pdf	7.92683e+06	111860	0.0141116	4.85086	5.85428e+06	0.738541	253.873	5.87169e+06	0.740737	254.628	2.07858e+06	0.262221	90.1385	109950	0.0138707	4.76804	5.9123e+06	0.74586	256.389	2.14393e+06	0.270465	92.9722	111905	0.0141172	4.8528	0	0	0	111905	0.0141172	4.8528	5.96516e+06	0.752528	258.682	7.92371e+06
Merauke Platform	Other Developing Asia	35.3	0	21.9	0			35.3	21.9	57.2	2012		An estimate of undiscovered conventional oil and gas resources of the world, 2012	https://pubs.er.usgs.gov/publication/ds69FF	3.10806e+07	1.5863e+06	0.0510384	2.9194	1.75845e+07	0.565773	32.3622	1.89135e+07	0.60853	34.8079	0	0	0	2.0387e+06	0.0655939	3.75197	2.01596e+07	0.648623	37.1012	2.0387e+06	0.0655939	3.75197	0	0	0	0	0	0	0	0	0	2.01596e+07	0.648623	37.1012	2.01596e+07
Mesopotamian Foredeep Basin	Middle East	26879.7	235696	2318.09	1837			262576	4155.09	266731	2012		An estimate of undiscovered conventional oil and gas resources of the world, 2012	https://pubs.er.usgs.gov/publication/ds69FF	2.80797e+07	0	0	0	74423.2	0.00265043	706.951	74423.2	0.00265043	706.951	0	0	0	1.77884e+06	0.0633496	16897.3	1.84676e+06	0.0657685	17542.5	1.77884e+06	0.0633496	16897.3	4.44653e+06	0.158354	42238	0	0	0	4.44653e+06	0.158354	42238	6.11364e+06	0.217725	58073.9	6.11364e+06
Michigan Basin	USA	990	0	220	0		1100	990	1320	2310	2015	2021	Executive Summary—Undiscovered Oil and Gas Resources of the U.S. Portion of the Michigan Basin / Assumptions to the Annual Energy Outlook 2023: Oil and Gas Supply Module	https://pubs.usgs.gov/dds/dds-069/dds-069-t/REPORTS/DDS-69-T_Chapter1.pdf / https://www.eia.gov/outlooks/aeo/assumptions/pdf/OGSM_Assumptions.pdf	3.06979e+07	0	0	0	0	0	0	0	0	0	0	0	0	4.27362e+06	0.139215	321.588	4.27362e+06	0.139215	321.588	4.27362e+06	0.139215	321.588	4.36337e+06	0.142139	328.341	0	0	0	4.36337e+06	0.142139	328.341	8.52154e+06	0.277594	641.242	8.52154e+06
Middle Caspian Basin	Russia and former Soviet states	1908	5193	352.62	31	1932		9033	383.62	9416.62	2012	2014	An estimate of undiscovered conventional oil and gas resources of the world, 2012 / Technically Recoverable Shale Oil and Shale Gas Resources: Kazakhstan	https://pubs.er.usgs.gov/publication/ds69FF / https://www.eia.gov/analysis/studies/worldshalegas/pdf/Kazakhstan_2014.pdf?zscb=8368761	4.12943e+07	313181	0.00758413	71.4169	0	0	0	313181	0.00758413	71.4169	1.31065e+07	0.317392	2988.76	5.18983e+06	0.125679	1183.47	5.41297e+06	0.131083	1234.36	1.7401e+07	0.421389	3968.06	4.25984e+06	0.103158	971.401	0	0	0	4.25984e+06	0.103158	971.401	9.43956e+06	0.228592	2152.57	1.7827e+07
Middle Magdalena	Central and South America	534	512	24.87	68	4756		5802	92.87	5894.87	2012	2013	Assessment of Undiscovered Conventional Oil and Gas Resources of South America and the Caribbean, 2012 / Technically Recoverable Shale Oil and Shale Gas Resources: Northern South America	https://pubs.usgs.gov/fs/2012/3046/fs2012-3046.pdf / https://www.eia.gov/analysis/studies/worldshalegas/pdf/Northern_South_America_Columbia_Venezuela_2013.pdf?zscb=68651833	3.1828e+06	3.1828e+06	1	5894.87	0	0	0	3.1828e+06	1	5894.87	3.14605e+06	0.988456	5826.82	517865	0.162707	959.139	3.1828e+06	1	5894.87	3.14605e+06	0.988456	5826.82	62377.4	0.0195983	115.529	0	0	0	62377.4	0.0195983	115.529	3.1828e+06	1	5894.87	3.1828e+06
Mid-North Sea High	Europe	4.24	0	1.07	0			4.24	1.07	5.31	2018		An estimate of undiscovered conventional oil and gas resources of the world, 2012 / Assessment of Undiscovered Oil and Gas Resources in the Midlands Area, England, 2018	https://pubs.er.usgs.gov/publication/ds69FF / https://pubs.usgs.gov/fs/2018/3028/fs20183028.pdf	8.11909e+06	0	0	0	0	0	0	0	0	0	0	0	0	2.62589e+06	0.323422	1.71737	2.62589e+06	0.323422	1.71737	2.62589e+06	0.323422	1.71737	1.34238e+06	0.165336	0.877932	0	0	0	1.34238e+06	0.165336	0.877932	3.84303e+06	0.473333	2.5134	3.84303e+06
Montana Thrust Belt	USA	783	0	812	0	400		1183	812	1995	2021	2021	Assessment of Undiscovered Conventional Oil and Gas Resources of the Montana Thrust Belt Province, 2021 / Assumptions to the Annual Energy Outlook 2023: Oil and Gas Supply Module	https://pubs.usgs.gov/fs/2022/3048/fs20223048.pdf / https://www.eia.gov/outlooks/aeo/assumptions/pdf/OGSM_Assumptions.pdf	1.06912e+07	0	0	0	0	0	0	0	0	0	0	0	0	1.3885e+06	0.129874	259.098	1.3885e+06	0.129874	259.098	1.3885e+06	0.129874	259.098	250120	0.023395	46.6731	0	0	0	250120	0.023395	46.6731	1.63498e+06	0.152928	305.092	1.63498e+06
Morondava	Africa	8600.07	0	4140.94	0			8600.07	4140.94	12741	2012		An estimate of undiscovered conventional oil and gas resources of the world, 2012	https://pubs.er.usgs.gov/publication/ds69FF	4.60694e+07	2.08223e+07	0.451976	5758.64	1.93765e+07	0.420593	5358.78	3.85283e+07	0.83631	10655.4	2.23482e+07	0.485099	6180.65	6.57672e+06	0.142757	1818.87	3.86438e+07	0.838818	10687.4	2.46344e+07	0.534724	6812.93	536493	0.0116453	148.373	0	0	0	536493	0.0116453	148.373	3.86781e+07	0.83956	10696.8	4.16921e+07
Mozambique Coastal	Africa	6542.04	0	3161.44	0			6542.04	3161.44	9703.48	2012		An estimate of undiscovered conventional oil and gas resources of the world, 2012	https://pubs.er.usgs.gov/publication/ds69FF	6.48646e+07	37022.2	0.000570762	5.53838	2.05494e+07	0.316805	3074.11	2.05813e+07	0.317297	3078.89	1.19165e+07	0.183714	1782.67	9.25505e+06	0.142683	1384.52	2.80615e+07	0.432617	4197.89	1.82537e+07	0.281412	2730.68	306650	0.00472754	45.8735	0	0	0	306650	0.00472754	45.8735	2.82855e+07	0.43607	4231.4	3.70093e+07
Nemaha Uplift	USA	120	0	30	0			120	30	150	2013		USGS NATIONAL ASSESSMENT OF OIL AND GAS RESOURCES UPDATE (March, 2013)	https://certmapper.cr.usgs.gov/data/noga00/natl/tabular/2013/Summary_13_Final.xls	4.17814e+06	0	0	0	0	0	0	0	0	0	0	0	0	42948.5	0.0102793	1.5419	42948.5	0.0102793	1.5419	42948.5	0.0102793	1.5419	408009	0.0976532	14.648	0	0	0	408009	0.0976532	14.648	445418	0.106607	15.991	445418
Nepa-Botuoba Arch	Russia and former Soviet states	1819.51	2005	695.37	297			3824.51	992.37	4816.88	2012		An estimate of undiscovered conventional oil and gas resources of the world, 2012	https://pubs.er.usgs.gov/publication/ds69FF	3.57879e+07	0	0	0	0	0	0	0	0	0	0	0	0	2.10367e+06	0.0587817	283.144	2.10367e+06	0.0587817	283.144	2.10367e+06	0.0587817	283.144	132952	0.00371501	17.8947	0	0	0	132952	0.00371501	17.8947	2.23663e+06	0.0624967	301.039	2.23663e+06
Neuquen Basin	Central and South America	334	838	69.73	260	19890		21062	329.73	21391.7	2012	2013	Assessment of Undiscovered Conventional Oil and Gas Resources of South America and the Caribbean, 2012 / Technically Recoverable Shale Oil and Shale Gas Resources: Argentina	https://pubs.usgs.gov/fs/2012/3046/fs2012-3046.pdf / https://www.eia.gov/analysis/studies/worldshalegas/pdf/Argentina_2013.pdf?zscb=21440196	1.73759e+07	479967	0.0276226	590.895	0	0	0	479967	0.0276226	590.895	308160	0.0177349	379.38	1.36432e+06	0.0785178	1679.63	1.78677e+06	0.102831	2199.72	1.62108e+06	0.0932947	1995.74	1.28536e+06	0.073974	1582.43	0	0	0	1.28536e+06	0.073974	1582.43	3.06119e+06	0.176174	3768.68	3.29356e+06
New Guinea Foreland Basin-Fold Belt	Central and South America	524	0	877	0			524	877	1401	2020		Assessment of Undiscovered Conventional Oil and Gas Resources of New Guinea, Papua Barat, Seram, and Timor-Leste, 2020	https://pubs.usgs.gov/fs/2022/3046/fs20223046.pdf	1.13266e+07	9.13493e+06	0.806505	1129.91	2.32113e+06	0.204928	287.104	1.1243e+07	0.992622	1390.66	0	0	0	339931	0.0300119	42.0466	1.1243e+07	0.992622	1390.66	339931	0.0300119	42.0466	4626.88	0.000408499	0.572306	0	0	0	4626.88	0.000408499	0.572306	1.1243e+07	0.992622	1390.66	1.1243e+07
New Zealand Orogenic Belt	Australia and other OECD Pacific	48.68	0	17.05	0			48.68	17.05	65.73	2012		An estimate of undiscovered conventional oil and gas resources of the world, 2012	https://pubs.er.usgs.gov/publication/ds69FF	4.26128e+07	9.72554e+06	0.228231	15.0016	0	0	0	9.72554e+06	0.228231	15.0016	1.85963e+07	0.436402	28.6847	8.21251e+06	0.192724	12.6678	1.2456e+07	0.292306	19.2133	1.93265e+07	0.453537	29.811	756119	0.017744	1.16631	0	0	0	756119	0.017744	1.16631	1.28377e+07	0.301264	19.8021	2.04798e+07
Niger Delta	Africa	15534	17925	6326	2832			33459	9158	42617	2016		Executive Summary—Geologic Assessment of Undiscovered Hydrocarbon Resources of Sub-Saharan Africa	https://pubs.usgs.gov/dds/dds-069/dds-069-gg/REPORTS/69_GG_CH_1.pdf	3.01077e+07	2.85038e+06	0.0946727	4034.67	4.38957e+06	0.145795	6213.36	7.20641e+06	0.239354	10200.6	3.90177e+06	0.129594	5522.89	840482	0.0279158	1189.69	7.67374e+06	0.254877	10862.1	4.24283e+06	0.140922	6005.66	1.55394e+06	0.0516127	2199.58	0	0	0	1.55394e+06	0.0516127	2199.58	8.2428e+06	0.273777	11667.6	9.09896e+06
Nile Delta Basin	Africa	573	0	2014	0			573	2014	2587	2020		Assessment of Undiscovered Conventional Oil and Gas Resources in the Eastern Mediterranean Area, 2020	https://pubs.usgs.gov/fs/2021/3032/fs20213032.pdf	9.12881e+06	360000	0.0394356	102.02	16945.9	0.00185631	4.80227	376946	0.0412919	106.822	237884	0.0260586	67.4137	119951	0.0131398	33.9926	496896	0.0544317	140.815	337357	0.0369552	95.6032	2.03287e+06	0.222687	576.092	0	0	0	2.03287e+06	0.222687	576.092	2.28034e+06	0.249796	646.222	2.32429e+06
North Barents Basin	Russia and former Soviet states	5322	0	593	0			5322	593	5915	2012		An estimate of undiscovered conventional oil and gas resources of the world, 2012	https://pubs.er.usgs.gov/publication/ds69FF	9.59085e+06	0	0	0	0	0	0	0	0	0	0	0	0	0	0	0	0	0	0	0	0	0	0	0	0	0	0	0	0	0	0	0	0	0	0
North Burma	Other Developing Asia	451.9	0	84.85	0			451.9	84.85	536.75	2012		An estimate of undiscovered conventional oil and gas resources of the world, 2012	https://pubs.er.usgs.gov/publication/ds69FF	1.13597e+07	2.44074e+06	0.214859	115.325	0	0	0	2.44074e+06	0.214859	115.325	1.13597e+07	1	536.75	2.51456e+06	0.221357	118.814	3.81587e+06	0.335912	180.301	1.13597e+07	1	536.75	26902.1	0.0023682	1.27113	0	0	0	26902.1	0.0023682	1.27113	3.835e+06	0.337596	181.205	1.13597e+07
North Carpathian Basin	Europe	391	286	112	3			677	115	792	2000		World Petroleum Assessment 2000 (wep_prvg_excel)	https://certmapper.cr.usgs.gov/data/wep/dds60/wep_prvg.htm	8.99931e+06	0	0	0	0	0	0	0	0	0	0	0	0	2.98046e+06	0.331187	262.3	2.98046e+06	0.331187	262.3	2.98046e+06	0.331187	262.3	2.74747e+06	0.305298	241.796	0	0	0	2.74747e+06	0.305298	241.796	5.07598e+06	0.564041	446.721	5.07598e+06
North Caspian Basin	Russia and former Soviet states	4671	9987	4864	8681	7070		21728	13545	35273	2012	2014	An estimate of undiscovered conventional oil and gas resources of the world, 2012 / Technically Recoverable Shale Oil and Shale Gas Resources: Kazakhstan	https://pubs.er.usgs.gov/publication/ds69FF / https://www.eia.gov/analysis/studies/worldshalegas/pdf/Kazakhstan_2014.pdf?zscb=92696241	5.39039e+07	0	0	0	0	0	0	0	0	0	0	0	0	5.67478e+06	0.105276	3713.4	5.67478e+06	0.105276	3713.4	5.67478e+06	0.105276	3713.4	1.60452e+06	0.0297663	1049.95	0	0	0	1.60452e+06	0.0297663	1049.95	7.18786e+06	0.133346	4703.51	7.18786e+06
North Chukchi Basin	Russia and former Soviet states	85.99	0	106.57	0			85.99	106.57	192.56	2012		An estimate of undiscovered conventional oil and gas resources of the world, 2012	https://pubs.er.usgs.gov/publication/ds69FF	3.72669e+07	0	0	0	0	0	0	0	0	0	0	0	0	1.96158e+06	0.0526359	10.1356	1.96158e+06	0.0526359	10.1356	1.96158e+06	0.0526359	10.1356	0	0	0	0	0	0	0	0	0	1.96158e+06	0.0526359	10.1356	1.96158e+06
North Harrah Volcanics	Middle East	75.05	0	120.33	0			75.05	120.33	195.38	2012		An estimate of undiscovered conventional oil and gas resources of the world, 2012	https://pubs.er.usgs.gov/publication/ds69FF	5.24842e+06	5815.85	0.00110811	0.216503	0	0	0	5815.85	0.00110811	0.216503	665726	0.126843	24.7826	1.39324e+06	0.265459	51.8654	1.39866e+06	0.266492	52.0672	2.04579e+06	0.389791	76.1574	403418	0.0768647	15.0178	0	0	0	403418	0.0768647	15.0178	1.79352e+06	0.341726	66.7664	2.29627e+06
North Sakhalin Basin	Russia and former Soviet states	2832.8	1428	400.95	161			4260.8	561.95	4822.75	2012		An estimate of undiscovered conventional oil and gas resources of the world, 2012	https://pubs.er.usgs.gov/publication/ds69FF	8.52202e+06	0	0	0	0	0	0	0	0	0	0	0	0	190455	0.0223486	107.782	190455	0.0223486	107.782	190455	0.0223486	107.782	45001	0.00528056	25.4668	0	0	0	45001	0.00528056	25.4668	235456	0.0276291	133.248	235456
North Sea Graben	Europe	5093.28	21427	854.53	5461			26520.3	6315.53	32835.8	2012		An estimate of undiscovered conventional oil and gas resources of the world, 2012	https://pubs.er.usgs.gov/publication/ds69FF	2.0927e+07	0	0	0	0	0	0	0	0	0	0	0	0	1.26805e+06	0.0605941	1989.66	1.26805e+06	0.0605941	1989.66	1.26805e+06	0.0605941	1989.66	27126.4	0.00129624	42.5631	0	0	0	27126.4	0.00129624	42.5631	1.29384e+06	0.0618264	2030.12	1.29384e+06
North Sumatra Basin	Other Developing Asia	400.111	178	116.111	343			578.111	459.111	1037.22	2020		Assessment of Undiscovered Conventional Oil and Gas Resources of Southeast Asia, 2020	https://pubs.usgs.gov/fs/2020/3046/fs20203046.pdf	2.59756e+07	740301	0.0284999	29.5607	1.70474e+07	0.656283	680.712	1.75821e+07	0.676868	702.063	2.64483e+06	0.10182	105.61	180213	0.00693778	7.19602	1.76353e+07	0.678919	704.19	2.678e+06	0.103097	106.934	147146	0.00566479	5.87565	0	0	0	147146	0.00566479	5.87565	1.77251e+07	0.682374	707.773	1.96641e+07
North Ustyurt Basin	Russia and former Soviet states	342	1907	59.39	8			2249	67.39	2316.39	2012		An estimate of undiscovered conventional oil and gas resources of the world, 2012	https://pubs.er.usgs.gov/publication/ds69FF	1.67036e+07	0	0	0	0	0	0	0	0	0	0	0	0	938039	0.056158	130.084	938039	0.056158	130.084	938039	0.056158	130.084	182353	0.010917	25.2881	0	0	0	182353	0.010917	25.2881	1.09423e+06	0.0655088	151.744	1.09423e+06
North-Central Montana	USA	55	0	6	0	100	100	155	106	261	2017	2021	Assessment of Undiscovered Oil and Gas Resources in the North-Central Montana Province, 2017 / Assumptions to the Annual Energy Outlook 2023: Oil and Gas Supply Module	https://pubs.usgs.gov/fs/2017/3092/fs20173092.pdf / https://www.eia.gov/outlooks/aeo/assumptions/pdf/OGSM_Assumptions.pdf / https://www.eia.gov/outlooks/aeo/assumptions/pdf/OGSM_Assumptions.pdf	1.23053e+07	0	0	0	0	0	0	0	0	0	0	0	0	555514	0.0451444	11.7827	555514	0.0451444	11.7827	555514	0.0451444	11.7827	168863	0.0137228	3.58166	0	0	0	168863	0.0137228	3.58166	723132	0.058766	15.3379	723132
Northern Alaska	USA	29960.9	0	5904.97	0			29960.9	5904.97	35865.9	2012		An estimate of undiscovered conventional oil and gas resources of the world, 2012	https://pubs.er.usgs.gov/publication/ds69FF	3.30182e+07	0	0	0	0	0	0	0	0	0	0	0	0	1.37977e+07	0.417882	14987.7	1.37977e+07	0.417882	14987.7	1.37977e+07	0.417882	14987.7	0	0	0	0	0	0	0	0	0	1.37977e+07	0.417882	14987.7	1.37977e+07
Northern Arizona	USA	70	0	10	0			70	10	80	2013		USGS NATIONAL ASSESSMENT OF OIL AND GAS RESOURCES UPDATE (March, 2013)	https://certmapper.cr.usgs.gov/data/noga00/natl/tabular/2013/Summary_13_Final.xls	1.52922e+07	0	0	0	0	0	0	0	0	0	0	0	0	1.11574e+06	0.0729609	5.83687	1.11574e+06	0.0729609	5.83687	1.11574e+06	0.0729609	5.83687	302981	0.0198128	1.58502	0	0	0	302981	0.0198128	1.58502	1.40197e+06	0.0916784	7.33427	1.40197e+06
Northern Coastal	USA	30	0	10	0			30	10	40	2013		USGS NATIONAL ASSESSMENT OF OIL AND GAS RESOURCES UPDATE (March, 2013)	https://certmapper.cr.usgs.gov/data/noga00/natl/tabular/2013/Summary_13_Final.xls	3.75079e+06	3.45571e+06	0.921329	36.8532	0	0	0	3.45571e+06	0.921329	36.8532	3.41617e+06	0.910786	36.4315	670444	0.178747	7.1499	3.49851e+06	0.932739	37.3096	3.52827e+06	0.940675	37.627	619957	0.165287	6.61148	0	0	0	619957	0.165287	6.61148	3.49851e+06	0.932739	37.3096	3.69799e+06
Northern Irian Jaya Waropen Basin	Other Developing Asia	33.93	0	24.72	0			33.93	24.72	58.65	2012		An estimate of undiscovered conventional oil and gas resources of the world, 2012	https://pubs.er.usgs.gov/publication/ds69FF	2.57593e+07	1.16797e+07	0.453416	26.5928	1.53868e+07	0.597331	35.0335	2.5696e+07	0.997544	58.506	0	0	0	4.46774e+06	0.173442	10.1724	2.57179e+07	0.998393	58.5557	4.46774e+06	0.173442	10.1724	0	0	0	2.8583e+06	0.110962	6.50791	2.8583e+06	0.110962	6.50791	2.57179e+07	0.998393	58.5557	2.57179e+07
Northwest German Basin	Europe	89.68	413	49.91	21	128		630.68	70.91	701.59	2012	2013	An estimate of undiscovered conventional oil and gas resources of the world, 2012 / Technically Recoverable Shale Oil and Shale Gas Resources: Other Western Europe	https://pubs.er.usgs.gov/publication/ds69FF / https://www.eia.gov/analysis/studies/worldshalegas/pdf/Northern_Western_Europe_2013.pdf?zscb=57431973	1.2229e+07	0	0	0	0	0	0	0	0	0	0	0	0	4.05844e+06	0.33187	232.836	4.05844e+06	0.33187	232.836	4.05844e+06	0.33187	232.836	4.0456e+06	0.33082	232.1	0	0	0	4.0456e+06	0.33082	232.1	7.02175e+06	0.574187	402.844	7.02175e+06
Northwest Java Basin	Other Developing Asia	400.111	1613	116.111	130			2013.11	246.111	2259.22	2020		Assessment of Undiscovered Conventional Oil and Gas Resources of Southeast Asia, 2020	https://pubs.usgs.gov/fs/2020/3046/fs20203046.pdf	1.41801e+07	2.17841e+06	0.153625	347.073	1.23893e+07	0.873711	1973.91	1.41465e+07	0.99763	2253.87	1.79741e+06	0.126756	286.369	177591	0.012524	28.2944	1.41465e+07	0.99763	2253.87	1.97216e+06	0.139079	314.211	591896	0.0417414	94.3031	0	0	0	591896	0.0417414	94.3031	1.41465e+07	0.997633	2253.87	1.41795e+07
Northwest Shelf	Australia and other OECD Pacific	322	647	1085	875			969	1960	2929	2020		Assessment of Undiscovered Conventional Oil and Gas Resources of the Perth Basin, NW Shelf, Browse Basin, and Bonaparte Gulf Basin Provinces of Western Australia, 2020	https://pubs.usgs.gov/fs/2021/3060/fs20213060.pdf	4.79194e+07	0	0	0	2.21351e+07	0.461923	1352.97	2.21351e+07	0.461923	1352.97	0	0	0	1.30772e+07	0.272899	799.322	3.03735e+07	0.633845	1856.53	1.30772e+07	0.272899	799.322	154004	0.0032138	9.41323	0	0	0	154004	0.0032138	9.41323	3.03994e+07	0.634386	1858.12	3.03994e+07
Nyalga Basin	Other Developing Asia	8	0	0	0			8	0	8	2018		Assessment of Undiscovered Conventional Oil Resources of the East Gobi, Nyalga, Tamtsag-Hailar, Erlian, and Yingen Basins of Mongolia and China, 2018	https://pubs.usgs.gov/fs/2018/3041/fs20183041.pdf	1.75807e+06	0	0	0	0	0	0	0	0	0	0	0	0	9478.09	0.00539118	0.0431294	9478.09	0.00539118	0.0431294	9478.09	0.00539118	0.0431294	0	0	0	0	0	0	0	0	0	9478.09	0.00539118	0.0431294	9478.09
Oman Mountains	Middle East	22	0	1	0	945		967	1	968	2000	2014	World Petroleum Assessment 2000 (wep_prvg_excel)/ Technically Recoverable Shale Oil and Shale Gas Resources: Oman	https://certmapper.cr.usgs.gov/data/wep/dds60/wep_prvg.htm / https://www.eia.gov/analysis/studies/worldshalegas/pdf/Oman_2014.pdf?zscb=27307797	5.21636e+06	0	0	0	120969	0.0231903	22.4482	120969	0.0231903	22.4482	0	0	0	70958.8	0.0136031	13.1678	190892	0.0365948	35.4238	70958.8	0.0136031	13.1678	638745	0.12245	118.532	0	0	0	638745	0.12245	118.532	749400	0.143663	139.066	749400
Orange River Coastal	Africa	1057	0	700	0			1057	700	1757	2016		Executive Summary—Geologic Assessment of Undiscovered Hydrocarbon Resources of Sub-Saharan Africa	https://pubs.usgs.gov/dds/dds-069/dds-069-gg/REPORTS/69_GG_CH_1.pdf	3.95549e+07	124614	0.00315041	5.53528	0	0	0	124614	0.00315041	5.53528	292639	0.0073983	12.9988	1.9127e+06	0.0483555	84.9605	2.03472e+06	0.0514403	90.3807	2.0679e+06	0.0522792	91.8545	56088.5	0.00141799	2.49141	0	0	0	56088.5	0.00141799	2.49141	2.08849e+06	0.0527997	92.769	2.21313e+06
Ordos Basin	China and India	722	602	11	0			1324	11	1335	2020		Assessment of undiscovered conventional oil and gas resources of China, 2020	https://pubs.usgs.gov/fs/2021/3051/fs20213051.pdf	3.3684e+07	150252	0.00446063	5.95494	0	0	0	150252	0.00446063	5.95494	0	0	0	28691.9	0.000851796	1.13715	178944	0.00531243	7.09209	28691.9	0.000851796	1.13715	4.85399e+06	0.144104	192.378	0	0	0	4.85399e+06	0.144104	192.378	5.03294e+06	0.149416	199.47	5.03294e+06
Ougarta Uplift	Africa	0	41	0	0			41	0	41	2000		World Petroleum Assessment 2000 (wep_prvg_excel)	https://certmapper.cr.usgs.gov/data/wep/dds60/wep_prvg.htm	1.85356e+07	0	0	0	0	0	0	0	0	0	5.21635e+06	0.281422	11.5383	6.31768e+06	0.340839	13.9744	6.31768e+06	0.340839	13.9744	9.25607e+06	0.499366	20.474	109772	0.00592219	0.24281	0	0	0	109772	0.00592219	0.24281	6.31768e+06	0.340839	13.9744	9.25607e+06
Palawan Shelf	Other Developing Asia	31.75	0	102	0			31.75	102	133.75	2020		Assessment of Undiscovered Conventional Oil and Gas Resources of Southeast Asia, 2020	https://pubs.usgs.gov/fs/2020/3046/fs20203046.pdf	1.02526e+07	2.298e+06	0.224138	29.9784	8.8341e+06	0.861644	115.245	1.01907e+07	0.993963	132.943	1.48348e+06	0.144693	19.3527	2.10332e+06	0.20515	27.4388	1.02227e+07	0.997081	133.36	2.40197e+06	0.234279	31.3349	0	0	0	0	0	0	0	0	0	1.02227e+07	0.997081	133.36	1.02497e+07
Palmyra Zone	Middle East	309.65	0	131.93	0			309.65	131.93	441.58	2012		An estimate of undiscovered conventional oil and gas resources of the world, 2012	https://pubs.er.usgs.gov/publication/ds69FF	3.95495e+06	0	0	0	0	0	0	0	0	0	804937	0.203526	89.8732	65969.4	0.0166802	7.36564	65969.4	0.0166802	7.36564	864909	0.21869	96.5692	336066	0.0849735	37.5226	0	0	0	336066	0.0849735	37.5226	396037	0.100137	44.2185	984285
Palo Duro Basin	USA	30	0	0	0			30	0	30	2013		USGS NATIONAL ASSESSMENT OF OIL AND GAS RESOURCES UPDATE (March, 2013)	https://certmapper.cr.usgs.gov/data/noga00/natl/tabular/2013/Summary_13_Final.xls	7.17737e+06	0	0	0	0	0	0	0	0	0	0	0	0	20424.7	0.00284571	0.0853712	20424.7	0.00284571	0.0853712	20424.7	0.00284571	0.0853712	197071	0.0274573	0.823718	0	0	0	197071	0.0274573	0.823718	217496	0.030303	0.909089	217496
Pamusian Tarakan Basin	Other Developing Asia	581.2	0	257	0	355		936.2	257	1193.2	2020	2013	Assessment of Undiscovered Conventional Oil and Gas Resources of Southeast Asia, 2020 / Technically Recoverable Shale Oil and Shale Gas Resources: Indonesia	https://pubs.usgs.gov/fs/2020/3046/fs20203046.pdf / https://www.eia.gov/analysis/studies/worldshalegas/pdf/Indonesia_2013.pdf?zscb=12869860	5.34144e+06	352124	0.0659231	78.6595	3.61449e+06	0.676689	807.426	3.96662e+06	0.742612	886.085	1.75263e+06	0.32812	391.513	234392	0.0438818	52.3598	4.08697e+06	0.765144	912.97	1.83512e+06	0.343563	409.94	54117.2	0.0101316	12.089	0	0	0	54117.2	0.0101316	12.089	4.11368e+06	0.770145	918.937	5.33158e+06
Pannonian Basin	Europe	359	623	128	51			982	179	1161	2000		World Petroleum Assessment 2000 (wep_prvg_excel)	https://certmapper.cr.usgs.gov/data/wep/dds60/wep_prvg.htm	2.26708e+07	0	0	0	0	0	0	0	0	0	0	0	0	5.02783e+06	0.221775	257.481	5.02783e+06	0.221775	257.481	5.02783e+06	0.221775	257.481	1.0165e+07	0.448375	520.564	0	0	0	1.0165e+07	0.448375	520.564	1.32121e+07	0.582779	676.606	1.32121e+07
Papuan Basin-Shelf Platform	Other Developing Asia	252	0	238	0			252	238	490	2020		Assessment of Undiscovered Conventional Oil and Gas Resources of New Guinea, Papua Barat, Seram, and Timor-Leste, 2020	https://pubs.usgs.gov/fs/2022/3046/fs20223046.pdf	2.29627e+07	8.93146e+06	0.388954	190.588	9.33525e+06	0.406539	199.204	1.79521e+07	0.781794	383.079	0	0	0	5.38722e+06	0.234607	114.957	1.94594e+07	0.847434	415.243	5.38722e+06	0.234607	114.957	0	0	0	0	0	0	0	0	0	1.94594e+07	0.847434	415.243	1.94594e+07
Paradox Basin	USA	89	0	20	0	1000		1089	20	1109	2011	2021	Assessment of Undiscovered Oil and Gas Resources in the Paradox Basin Province, Utah, Colorado, New Mexico, and Arizona, 2011 / Assumptions to the Annual Energy Outlook 2023: Oil and Gas Supply Module	https://pubs.usgs.gov/fs/2012/3031/FS12-3031.pdf / https://www.eia.gov/outlooks/aeo/assumptions/pdf/OGSM_Assumptions.pdf	7.92658e+06	0	0	0	0	0	0	0	0	0	0	0	0	1.00932e+06	0.127333	141.213	1.00932e+06	0.127333	141.213	1.00932e+06	0.127333	141.213	25831.9	0.0032589	3.61412	0	0	0	25831.9	0.0032589	3.61412	1.03423e+06	0.130476	144.698	1.03423e+06
Parana Basin	Central and South America	429	0	375	0	5412		5841	375	6216	2012	2013	Assessment of Undiscovered Conventional Oil and Gas Resources of South America and the Caribbean, 2012 / Technically Recoverable Shale Oil and Shale Gas Resources: Other South America	https://pubs.usgs.gov/fs/2012/3046/fs2012-3046.pdf / https://www.eia.gov/analysis/studies/worldshalegas/pdf/Other_South_America_Bolivia_Chile_Paraguay_2013.pdf?zscb=43543629	1.37963e+08	4.19256e+06	0.030389	188.898	0	0	0	4.19256e+06	0.030389	188.898	1.12631e+08	0.816383	5074.63	1.13646e+07	0.0823744	512.039	1.50548e+07	0.109122	678.304	1.13979e+08	0.826154	5135.37	8.41891e+06	0.0610229	379.319	0	0	0	8.41891e+06	0.0610229	379.319	2.28104e+07	0.165337	1027.73	1.15522e+08
Park Basins	USA	30	0	0	0			30	0	30	2013		USGS NATIONAL ASSESSMENT OF OIL AND GAS RESOURCES UPDATE (March, 2013)	https://certmapper.cr.usgs.gov/data/noga00/natl/tabular/2013/Summary_13_Final.xls	1.78076e+06	0	0	0	0	0	0	0	0	0	0	0	0	254067	0.142674	4.28021	254067	0.142674	4.28021	254067	0.142674	4.28021	48738.4	0.0273694	0.821083	0	0	0	48738.4	0.0273694	0.821083	285452	0.160298	4.80894	285452
Parnaiba Basin	Central and South America	2972	0	1088	0			2972	1088	4060	2012		Assessment of Undiscovered Conventional Oil and Gas Resources of South America and the Caribbean, 2012	https://pubs.usgs.gov/fs/2012/3046/fs2012-3046.pdf	6.96525e+07	0	0	0	0	0	0	0	0	0	3.34781e+07	0.480644	1951.42	2.10113e+07	0.301659	1224.73	2.10113e+07	0.301659	1224.73	4.01673e+07	0.576682	2341.33	255365	0.00366627	14.8851	702153	0.0100808	40.928	957518	0.0137471	55.8131	2.12524e+07	0.30512	1238.79	4.03677e+07
Pearl River Mouth Basin	China and India	441.25	0	79	0			441.25	79	520.25	2020		Assessment of Undiscovered Conventional Oil and Gas Resources of Southeast Asia, 2020	https://pubs.usgs.gov/fs/2020/3046/fs20203046.pdf	8.0951e+06	0	0	0	7.70374e+06	0.951655	495.098	7.70374e+06	0.951655	495.098	0	0	0	0	0	0	7.70374e+06	0.951655	495.098	0	0	0	0	0	0	0	0	0	0	0	0	7.70374e+06	0.951655	495.098	7.70374e+06
Pelagian Basin	Africa	483.69	1719	179.56	66			2202.69	245.56	2448.25	2012		An estimate of undiscovered conventional oil and gas resources of the world, 2012	https://pubs.er.usgs.gov/publication/ds69FF	2.3356e+07	0	0	0	0	0	0	0	0	0	4.26603e+06	0.182653	447.18	1.28879e+06	0.0551804	135.095	1.28879e+06	0.0551804	135.095	5.46175e+06	0.233848	572.519	1.83207e+06	0.0784411	192.043	0	0	0	1.83207e+06	0.0784411	192.043	3.08383e+06	0.132036	323.257	6.10498e+06
Pelotas Basin	Central and South America	782	0	520	0			782	520	1302	2012		Assessment of Undiscovered Conventional Oil and Gas Resources of South America and the Caribbean, 2012	https://pubs.usgs.gov/fs/2012/3046/fs2012-3046.pdf	6.7752e+07	1.02418e+06	0.0151166	19.6818	0	0	0	1.02418e+06	0.0151166	19.6818	357495	0.00527652	6.87003	717191	0.0105855	13.7824	1.69476e+06	0.0250141	32.5684	1.03659e+06	0.0152998	19.9203	448036	0.00661289	8.60998	0	0	0	448036	0.00661289	8.60998	1.99052e+06	0.0293794	38.252	2.06348e+06
Penyu/West Natuna Basin	Other Developing Asia	233.25	0	110.5	0			233.25	110.5	343.75	2020		Assessment of Undiscovered Conventional Oil and Gas Resources of Southeast Asia, 2020	https://pubs.usgs.gov/fs/2020/3046/fs20203046.pdf	1.06568e+07	0	0	0	1.06568e+07	1	343.75	1.06568e+07	1	343.75	0	0	0	62470	0.00586197	2.01505	1.06568e+07	1	343.75	62470	0.00586197	2.01505	696.079	6.53176e-05	0.0224529	0	0	0	696.079	6.53176e-05	0.0224529	1.06568e+07	1	343.75	1.06568e+07
Permian Basin	USA	747	0	240	0	108100	72500	108847	72740	181587	2007	2021	Assessment of Undiscovered Oil and Gas Resources of the Permian Basin Province of West Texas and Southeast New Mexico, 2007	https://pubs.usgs.gov/fs/2007/3115/pdf/FS07-3115_508.pdf	2.31607e+07	0	0	0	0	0	0	0	0	0	399786	0.0172614	3134.45	282789	0.0122099	2217.16	282789	0.0122099	2217.16	623361	0.0269146	4887.35	558412	0.0241104	4378.13	0	0	0	558412	0.0241104	4378.13	838270	0.0361937	6572.3	1.16458e+06
Po Basin	Europe	90.32	254	233	5			344.32	238	582.32	2012		An estimate of undiscovered conventional oil and gas resources of the world, 2012	https://pubs.er.usgs.gov/publication/ds69FF	8.93283e+06	0	0	0	0	0	0	0	0	0	1.61386e+06	0.180667	105.206	960154	0.107486	62.5912	960154	0.107486	62.5912	2.2941e+06	0.256816	149.549	5.70765e+06	0.638952	372.075	0	0	0	5.70765e+06	0.638952	372.075	5.96125e+06	0.667341	388.606	6.30559e+06
Powder River Basin	USA	210	0	110	0	2100	100	2310	210	2520	2013	2021	USGS NATIONAL ASSESSMENT OF OIL AND GAS RESOURCES UPDATE (March, 2013) /Assumptions to the Annual Energy Outlook 2023: Oil and Gas Supply Module	https://certmapper.cr.usgs.gov/data/noga00/natl/tabular/2013/Summary_13_Final.xls / https://www.eia.gov/outlooks/aeo/assumptions/pdf/OGSM_Assumptions.pdf	8.9191e+06	0	0	0	0	0	0	0	0	0	0	0	0	61724.7	0.00692051	17.4397	61724.7	0.00692051	17.4397	61724.7	0.00692051	17.4397	104238	0.011687	29.4513	0	0	0	104238	0.011687	29.4513	164732	0.0184696	46.5434	164732
Pripyat Basin	Russia and former Soviet states	39	0	1	0			39	1	40	2012		An estimate of undiscovered conventional oil and gas resources of the world, 2012	https://pubs.er.usgs.gov/publication/ds69FF	3.54318e+06	0	0	0	0	0	0	0	0	0	0	0	0	354783	0.100131	4.00525	354783	0.100131	4.00525	354783	0.100131	4.00525	427700	0.120711	4.82843	0	0	0	427700	0.120711	4.82843	754547	0.212958	8.5183	754547
Progreso Basin	Central and South America	273	53	33	0			326	33	359	2000		World Petroleum Assessment 2000 (wep_prvg_excel)	https://certmapper.cr.usgs.gov/data/wep/dds60/wep_prvg.htm	4.28065e+06	1.71841e+06	0.401436	144.116	772049	0.180358	64.7484	2.42838e+06	0.567292	203.658	1.25986e+06	0.294315	105.659	302196	0.0705958	25.3439	2.47958e+06	0.579254	207.952	1.4485e+06	0.338384	121.48	216329	0.0505364	18.1426	0	0	0	216329	0.0505364	18.1426	2.47958e+06	0.579254	207.952	2.48957e+06
Provence Basin	Europe	534.78	0	415.62	0			534.78	415.62	950.4	2012		An estimate of undiscovered conventional oil and gas resources of the world, 2012	https://pubs.er.usgs.gov/publication/ds69FF	2.3436e+07	76.4697	3.26292e-06	0.00310108	0	0	0	76.4697	3.26292e-06	0.00310108	978.221	4.17401e-05	0.0396698	4.60887e+06	0.196658	186.904	4.60887e+06	0.196658	186.904	4.60887e+06	0.196658	186.904	0	0	0	0	0	0	0	0	0	4.60887e+06	0.196658	186.904	4.60887e+06
Putumayo-Oriente-Maranon Basin	Central and South America	4698	3712	57	0			8410	57	8467	2012		Assessment of Undiscovered Conventional Oil and Gas Resources of South America and the Caribbean, 2012	https://pubs.usgs.gov/fs/2012/3046/fs2012-3046.pdf	6.20248e+07	6.62568e+06	0.106823	904.471	0	0	0	6.62568e+06	0.106823	904.471	1.07633e+06	0.0173532	146.929	1.68012e+07	0.270879	2293.53	2.21804e+07	0.357605	3027.84	1.76573e+07	0.284682	2410.4	51085.3	0.000823627	6.97365	5.51819e+06	0.0889674	753.287	5.56927e+06	0.089791	760.261	2.44278e+07	0.39384	3334.64	2.45173e+07
Qaidam Basin	China and India	606	0	24	0			606	24	630	2020		Assessment of undiscovered conventional oil and gas resources of China, 2020	https://pubs.usgs.gov/fs/2021/3051/fs20213051.pdf	9.82916e+06	0	0	0	0	0	0	0	0	0	0	0	0	0	0	0	0	0	0	0	0	0	29860	0.0030379	1.91388	0	0	0	29860	0.0030379	1.91388	29860	0.0030379	1.91388	29860
Qatar Arch	Middle East	249.82	1150	126.27	13751			1399.82	13877.3	15277.1	2012		An estimate of undiscovered conventional oil and gas resources of the world, 2012	https://pubs.er.usgs.gov/publication/ds69FF	6.35223e+06	0	0	0	823601	0.129655	1980.76	823601	0.129655	1980.76	0	0	0	328695	0.0517448	790.51	1.1525e+06	0.181433	2771.76	328695	0.0517448	790.51	267774	0.0421544	643.996	0	0	0	267774	0.0421544	643.996	1.40823e+06	0.22169	3386.78	1.40823e+06
Qiongdongnan Basin	China and India	441.25	0	79	0			441.25	79	520.25	2020		Assessment of Undiscovered Conventional Oil and Gas Resources of Southeast Asia, 2020	https://pubs.usgs.gov/fs/2020/3046/fs20203046.pdf	4.91584e+06	0	0	0	3.73253e+06	0.759285	395.018	3.73253e+06	0.759285	395.018	0	0	0	0	0	0	3.73253e+06	0.759285	395.018	0	0	0	0	0	0	0	0	0	0	0	0	3.73253e+06	0.759285	395.018	3.73253e+06
Raton Basin-Sierra Grande Uplift	USA	0	0	30	0			0	30	30	2013		USGS NATIONAL ASSESSMENT OF OIL AND GAS RESOURCES UPDATE (March, 2013)	https://certmapper.cr.usgs.gov/data/noga00/natl/tabular/2013/Summary_13_Final.xls	4.86993e+06	0	0	0	0	0	0	0	0	0	0	0	0	142391	0.0292388	0.877163	142391	0.0292388	0.877163	142391	0.0292388	0.877163	119438	0.0245257	0.735772	0	0	0	119438	0.0245257	0.735772	260161	0.0534219	1.60266	260161
Red Sea Basin	Africa	5041	3580	3077	273			8621	3350	11971	2012		An estimate of undiscovered conventional oil and gas resources of the world, 2012	https://pubs.er.usgs.gov/publication/ds69FF	5.1997e+07	4916.83	9.45598e-05	1.13198	4.50003e+07	0.86544	10360.2	4.50055e+07	0.865539	10361.4	3.60067e+06	0.0692476	828.963	3.52699e+06	0.0678306	812.001	4.528e+07	0.87082	10424.6	6.96498e+06	0.13395	1603.51	1.50362e+06	0.0289174	346.17	0	0	0	1.50362e+06	0.0289174	346.17	4.61731e+07	0.887995	10630.2	4.88511e+07
Reggane Basin	Africa	85	0	15	0	556		641	15	656	2018	2013	Assessment of Undiscovered Oil and Gas Resources of the Reggane Basin Province, Algeria, 2018 / Technically Recoverable Shale Oil and Shale Gas Resources: Algeria	https://pubs.usgs.gov/fs/2019/3016/fs20193016.pdf / https://www.eia.gov/analysis/studies/worldshalegas/pdf/Algeria_2013.pdf?zscb=3141145	1.1482e+07	0	0	0	0	0	0	0	0	0	0	0	0	0	0	0	0	0	0	0	0	0	0	0	0	0	0	0	0	0	0	0	0	0	0
Rocky Mountain Deformed Belt	USA	30.75	22	146.16	103			52.75	249.16	301.91	2012		Assessment of Undiscovered Conventional Oil and Gas Resources of the Western Canada Sedimentary Basin, Canada, 2012	https://pubs.usgs.gov/fs/2012/3148/FS12-3148-508.pdf	1.81877e+07	0	0	0	0	0	0	0	0	0	0	0	0	5.53545e+06	0.304351	91.8865	5.53545e+06	0.304351	91.8865	5.53545e+06	0.304351	91.8865	95677.4	0.00526055	1.58821	0	0	0	95677.4	0.00526055	1.58821	1.96853e+06	0.108234	32.6769	1.96853e+06
Rub Al Khali Basin	Middle East	1946.67	70507	2244.82	2264	24234		96687.7	4508.82	101196	2012	2014	An estimate of undiscovered conventional oil and gas resources of the world, 2012 / Technically Recoverable Shale Oil and Shale Gas Resources: United Arab Emirates	https://pubs.er.usgs.gov/publication/ds69FF / https://www.eia.gov/analysis/studies/worldshalegas/pdf/UAE_2014.pdf?zscb=47946463	6.55166e+07	0	0	0	2.38595e+06	0.0364175	3685.32	2.38595e+06	0.0364175	3685.32	0	0	0	7.9873e+06	0.121913	12337.1	1.03726e+07	0.15832	16021.4	7.9873e+06	0.121913	12337.1	574350	0.00876647	887.136	0	0	0	574350	0.00876647	887.136	1.08623e+07	0.165795	16777.9	1.08623e+07
Rutbah Uplift	Middle East	64.32	0	103.14	0			64.32	103.14	167.46	2012		An estimate of undiscovered conventional oil and gas resources of the world, 2012	https://pubs.er.usgs.gov/publication/ds69FF	4.48364e+06	0	0	0	0	0	0	0	0	0	0	0	0	0	0	0	0	0	0	0	0	0	0	0	0	0	0	0	0	0	0	0	0	0	0
Sacramento Basin	USA	0	0	320	0			0	320	320	2013		USGS NATIONAL ASSESSMENT OF OIL AND GAS RESOURCES UPDATE (March, 2013)	https://certmapper.cr.usgs.gov/data/noga00/natl/tabular/2013/Summary_13_Final.xls	3.09885e+06	750777	0.242276	77.5283	0	0	0	750777	0.242276	77.5283	3.09885e+06	1	320	237311	0.0765804	24.5057	928287	0.299559	95.8587	3.09885e+06	1	320	1.04157e+06	0.336114	107.557	0	0	0	1.04157e+06	0.336114	107.557	1.70775e+06	0.55109	176.349	3.09885e+06
Saigon Basin	Central and South America	233.25	0	110.5	0			233.25	110.5	343.75	2020		Assessment of Undiscovered Conventional Oil and Gas Resources of Southeast Asia, 2020	https://pubs.usgs.gov/fs/2020/3046/fs20203046.pdf	8.76524e+06	0	0	0	8.35158e+06	0.952807	327.527	8.35158e+06	0.952807	327.527	0	0	0	0	0	0	8.35158e+06	0.952807	327.527	0	0	0	0	0	0	0	0	0	0	0	0	8.35158e+06	0.952807	327.527	8.35158e+06
Salado Basin	Central and South America	671.35	0	258.69	0			671.35	258.69	930.04	2012		An estimate of undiscovered conventional oil and gas resources of the world, 2012	https://pubs.er.usgs.gov/publication/ds69FF	1.37593e+07	7830.38	0.000569099	0.529285	0	0	0	7830.38	0.000569099	0.529285	0	0	0	821130	0.0596784	55.5033	828960	0.0602475	56.0325	821130	0.0596784	55.5033	1.24759e+06	0.090673	84.3295	0	0	0	1.24759e+06	0.090673	84.3295	1.89203e+06	0.137509	127.889	1.89203e+06
Saline-Comalcalco Basin	Central and South America	1137	686	160	0			1823	160	1983	2012		Assessment of Undiscovered, Conventional Oil and Gas Resources of Mexico, Guatemala, and Belize, 2012	https://pubs.usgs.gov/fs/2012/3069/FS12-3069.pdf	2.67507e+06	973378	0.36387	721.553	419289	0.156739	310.813	1.37963e+06	0.515735	1022.7	1.40076e+06	0.523634	1038.37	3421.22	0.00127892	2.53611	1.37994e+06	0.51585	1022.93	1.40076e+06	0.523634	1038.37	131359	0.0491047	97.3745	0	0	0	131359	0.0491047	97.3745	1.38991e+06	0.519578	1030.32	1.82121e+06
San Joaquin Basin	USA	390	0	90	0			390	90	480	2013		USGS NATIONAL ASSESSMENT OF OIL AND GAS RESOURCES UPDATE (March, 2013)	https://certmapper.cr.usgs.gov/data/noga00/natl/tabular/2013/Summary_13_Final.xls	3.77679e+06	1.61841e+06	0.428514	205.687	0	0	0	1.61841e+06	0.428514	205.687	3.77679e+06	1	480	220475	0.0583763	28.0206	1.74736e+06	0.462657	222.075	3.77679e+06	1	480	942066	0.249436	119.729	0	0	0	942066	0.249436	119.729	2.55723e+06	0.677091	325.004	3.77679e+06
San Jorge Basin	Central and South America	67	900	5	2	501		1468	7	1475	2012	2013	Assessment of Undiscovered Conventional Oil and Gas Resources of South America and the Caribbean, 2012 / Technically Recoverable Shale Oil and Shale Gas Resources: Argentina	https://pubs.usgs.gov/fs/2012/3046/fs2012-3046.pdf / https://www.eia.gov/analysis/studies/worldshalegas/pdf/Argentina_2013.pdf?zscb=26598593	1.75741e+07	62.0934	3.53323e-06	0.00521151	0	0	0	62.0934	3.53323e-06	0.00521151	267248	0.0152069	22.4302	1.1043e+06	0.0628367	92.6841	1.10436e+06	0.0628402	92.6893	1.37105e+06	0.0780153	115.072	783244	0.044568	65.7378	0	0	0	783244	0.044568	65.7378	1.80891e+06	0.10293	151.822	2.07566e+06
San Juan Basin	USA	19.1	0	3.97	0	0	200	19.1	203.97	223.07	2002	2021	Executive Summary—2002 Assessment of Undiscovered Oil and Gas Resources in the San Juan Basin Province, Exclusive of Paleozoic Rocks, New Mexico and Colorado / Assumptions to the Annual Energy Outlook 2023: Oil and Gas Supply Module	https://pubs.usgs.gov//dds/dds-069/dds-069-f/REPORTS/DDS-69F_BOOK_508.pdf / https://www.eia.gov/outlooks/aeo/assumptions/pdf/OGSM_Assumptions.pdf	4.24796e+06	0	0	0	0	0	0	0	0	0	0	0	0	82015.5	0.019307	4.30682	82015.5	0.019307	4.30682	82015.5	0.019307	4.30682	282971	0.0666135	14.8595	0	0	0	282971	0.0666135	14.8595	362888	0.0854264	19.0561	362888
Santa Cruz-Tarija Basin	Central and South America	110.12	63	1059.08	305	3756		3929.12	1364.08	5293.2	2012	2013	An estimate of undiscovered conventional oil and gas resources of the world, 2012 / Technically Recoverable Shale Oil and Shale Gas Resources: Other South America	https://pubs.er.usgs.gov/publication/ds69FF / https://www.eia.gov/analysis/studies/worldshalegas/pdf/Other_South_America_Bolivia_Chile_Paraguay_2013.pdf?zscb=80752089	4.06767e+07	5.95777e+06	0.146466	775.275	0	0	0	5.95777e+06	0.146466	775.275	4.99689e+06	0.122844	650.237	1.4663e+07	0.360477	1908.08	1.83182e+07	0.450335	2383.71	1.76275e+07	0.433356	2293.84	219054	0.00538525	28.5052	8.03505e+06	0.197534	1045.59	8.2541e+06	0.20292	1074.09	1.842e+07	0.45284	2396.97	1.87242e+07
Santa Maria Basin	USA	210	0	10	0			210	10	220	2013		USGS NATIONAL ASSESSMENT OF OIL AND GAS RESOURCES UPDATE (March, 2013)	https://certmapper.cr.usgs.gov/data/noga00/natl/tabular/2013/Summary_13_Final.xls	924502	883830	0.956007	210.321	0	0	0	883830	0.956007	210.321	754001	0.815576	179.427	181884	0.196737	43.2821	906401	0.980421	215.693	841775	0.910517	200.314	242317	0.262106	57.6632	0	0	0	242317	0.262106	57.6632	906401	0.980421	215.693	906577
Santana Platform	Central and South America	164.14	0	415.92	0			164.14	415.92	580.06	2012		An estimate of undiscovered conventional oil and gas resources of the world, 2012	https://pubs.er.usgs.gov/publication/ds69FF	2.63374e+07	0	0	0	20952.4	0.000795536	0.461459	20952.4	0.000795536	0.461459	0	0	0	4.73172e+06	0.179658	104.212	4.75068e+06	0.180378	104.63	4.73172e+06	0.179658	104.212	155442	0.00590193	3.42347	0	0	0	155442	0.00590193	3.42347	4.84582e+06	0.18399	106.725	4.84582e+06
Santos Basin	Central and South America	59689	279	6166	40			59968	6206	66174	2012		Assessment of Undiscovered Conventional Oil and Gas Resources of South America and the Caribbean, 2012	https://pubs.usgs.gov/fs/2012/3046/fs2012-3046.pdf	3.95917e+07	467456	0.0118069	781.311	3.5884e+06	0.0906352	5997.69	3.98632e+06	0.100686	6662.78	152747	0.00385806	255.303	1.15582e+06	0.0291936	1931.86	4.88816e+06	0.123464	8170.13	1.24978e+06	0.0315667	2088.9	279561	0.0070611	467.261	0	0	0	279561	0.0070611	467.261	4.94895e+06	0.125	8271.74	4.97794e+06
Sedgwick Basin	USA	70	0	20	0			70	20	90	2013		USGS NATIONAL ASSESSMENT OF OIL AND GAS RESOURCES UPDATE (March, 2013)	https://certmapper.cr.usgs.gov/data/noga00/natl/tabular/2013/Summary_13_Final.xls	2.24846e+06	0	0	0	0	0	0	0	0	0	0	0	0	12226.7	0.0054378	0.489402	12226.7	0.0054378	0.489402	12226.7	0.0054378	0.489402	188046	0.0836329	7.52696	0	0	0	188046	0.0836329	7.52696	200176	0.0890277	8.0125	200176
Senegal	Africa	2350	10	567	0			2360	567	2927	2016		Executive Summary—Geologic Assessment of Undiscovered Hydrocarbon Resources of Sub-Saharan Africa	https://pubs.usgs.gov/dds/dds-069/dds-069-gg/REPORTS/69_GG_CH_1.pdf	5.60889e+07	0	0	0	2.49905e+06	0.0445552	130.413	2.49905e+06	0.0445552	130.413	0	0	0	8.32577e+06	0.148439	434.48	1.08286e+07	0.193061	565.09	8.32577e+06	0.148439	434.48	871973	0.0155463	45.5039	0	0	0	871973	0.0155463	45.5039	1.15329e+07	0.205619	601.846	1.15329e+07
Sergipe-Alagoas Basin	Central and South America	1986	223	507	2			2209	509	2718	2012		Assessment of Undiscovered Conventional Oil and Gas Resources of South America and the Caribbean, 2012	https://pubs.usgs.gov/fs/2012/3046/fs2012-3046.pdf	7.96758e+06	318841	0.0400173	108.767	1.97912e+06	0.248397	675.143	2.29168e+06	0.287625	781.765	787485	0.0988362	268.637	465901	0.0584746	158.934	2.69341e+06	0.338046	918.809	1.17521e+06	0.147499	400.901	224246	0.0281448	76.4977	0	0	0	224246	0.0281448	76.4977	2.76933e+06	0.347575	944.709	3.2023e+06
Shabwah Basin	Middle East	109.79	113	5.63	1			222.79	6.63	229.42	2012		An estimate of undiscovered conventional oil and gas resources of the world, 2012	https://pubs.er.usgs.gov/publication/ds69FF	3.6216e+06	0	0	0	1.16477e+06	0.321617	73.7854	1.16477e+06	0.321617	73.7854	1.92063e+06	0.530326	121.667	0	0	0	1.16477e+06	0.321617	73.7854	1.92063e+06	0.530326	121.667	0	0	0	0	0	0	0	0	0	1.16477e+06	0.321617	73.7854	3.08371e+06
Sichuan Basin	China and India	10	63	104	0			73	104	177	2020		Assessment of undiscovered conventional oil and gas resources of China, 2020	https://pubs.usgs.gov/fs/2021/3051/fs20213051.pdf	2.11663e+07	1.36265e+06	0.0643781	11.3949	0	0	0	1.36265e+06	0.0643781	11.3949	744700	0.0351833	6.22745	95254.5	0.0045003	0.796553	1.40421e+06	0.0663421	11.7425	810497	0.0382919	6.77766	1.82698e+06	0.0863154	15.2778	0	0	0	1.82698e+06	0.0863154	15.2778	3.23076e+06	0.152637	27.0168	3.74273e+06
Sierra Madre de Chiapas-Peten Foldbelt	Central and South America	933	0	24	0			933	24	957	2012		Assessment of Undiscovered, Conventional Oil and Gas Resources of Mexico, Guatemala, and Belize, 2012	https://pubs.usgs.gov/fs/2012/3069/FS12-3069.pdf	1.03776e+07	1.00556e+07	0.968973	927.307	18515.7	0.00178419	1.70747	1.00579e+07	0.969188	927.513	1.03586e+07	0.998164	955.243	1.58035e+06	0.152284	145.736	1.00602e+07	0.969413	927.729	1.03679e+07	0.999063	956.103	118436	0.0114126	10.9219	0	0	0	118436	0.0114126	10.9219	1.00602e+07	0.969413	927.729	1.03776e+07
Sikhote-Alin Folded Region	Russia and former Soviet states	26.72	0	3.78	0			26.72	3.78	30.5	2012		An estimate of undiscovered conventional oil and gas resources of the world, 2012	https://pubs.er.usgs.gov/publication/ds69FF	4.91188e+07	0	0	0	0	0	0	0	0	0	0	0	0	4.83972e+06	0.0985308	3.00519	4.83972e+06	0.0985308	3.00519	4.83972e+06	0.0985308	3.00519	563619	0.0114746	0.349975	0	0	0	563619	0.0114746	0.349975	5.39385e+06	0.109812	3.34928	5.39385e+06
Sinai Basin	Middle East	0	11	0	0			11	0	11	2000		World Petroleum Assessment 2000 (wep_prvg_excel)	https://certmapper.cr.usgs.gov/data/wep/dds60/wep_prvg.htm	6.01708e+06	160503	0.0266746	0.293421	127.503	2.11902e-05	0.000233092	160631	0.0266958	0.293654	709630	0.117936	1.2973	631139	0.104891	1.1538	746679	0.124093	1.36503	1.28447e+06	0.213471	2.34818	364348	0.0605522	0.666075	0	0	0	364348	0.0605522	0.666075	1.04923e+06	0.174375	1.91812	1.41993e+06
Sirte Basin	Africa	3545	23087	1298	98	18255		44887	1396	46283	2012	2013	Assessment of Undiscovered Conventional Oil and Gas Resources of North Africa, 2012 / Technically Recoverable Shale Oil and Shale Gas Resources: Libya	https://pubs.usgs.gov/fs/2012/3147/FS12-3147.pdf / https://www.eia.gov/analysis/studies/worldshalegas/pdf/Libya_2013.pdf?zscb=75181643	5.93905e+07	462330	0.00778458	360.294	0	0	0	462330	0.00778458	360.294	1.45661e+06	0.0245259	1135.13	313151	0.00527275	244.039	775482	0.0130573	604.332	1.70071e+06	0.0286361	1325.36	759659	0.0127909	592.002	0	0	0	759659	0.0127909	592.002	1.30565e+06	0.0219841	1017.49	2.23371e+06
Solimoes Basin	Central and South America	574	0	625	0	284		858	625	1483	2012	2013	Assessment of Undiscovered Conventional Oil and Gas Resources of South America and the Caribbean, 2012 / Technically Recoverable Shale Oil and Shale Gas Resources: Brazil	https://pubs.usgs.gov/fs/2012/3046/fs2012-3046.pdf / https://www.eia.gov/analysis/studies/worldshalegas/pdf/Brazil_2013.pdf?zscb=34784297	9.09012e+07	1.03999e+06	0.0114409	16.9668	0	0	0	1.03999e+06	0.0114409	16.9668	0	0	0	5.43833e+07	0.598268	887.231	5.50963e+07	0.606111	898.863	5.43833e+07	0.598268	887.231	0	0	0	7.45086e+06	0.0819666	121.556	7.45086e+06	0.0819666	121.556	5.52962e+07	0.608311	902.126	5.52962e+07
Somali	Africa	804.06	0	38.85	0			804.06	38.85	842.91	2012		An estimate of undiscovered conventional oil and gas resources of the world, 2012	https://pubs.er.usgs.gov/publication/ds69FF	1.15059e+08	1.99791e+06	0.0173642	14.6365	219056	0.00190386	1.60478	2.18648e+06	0.0190031	16.0179	1.06837e+08	0.92854	782.676	6.93582e+06	0.0602804	50.811	8.90847e+06	0.0774251	65.2624	1.08122e+08	0.939709	792.09	361947	0.00314575	2.65158	0	0	0	361947	0.00314575	2.65158	9.24431e+06	0.0803439	67.7227	1.08326e+08
Songliao Basin	China and India	1239	3176	119	0	11458		15873	119	15992	2020	2013	Assessment of undiscovered conventional oil and gas resources of China, 2020 / Technically Recoverable Shale Oil and Shale Gas Resources: China	https://pubs.usgs.gov/fs/2021/3051/fs20213051.pdf / https://www.eia.gov/analysis/studies/worldshalegas/pdf/China_2013.pdf?zscb=19934384	2.65156e+07	0	0	0	0	0	0	0	0	0	0	0	0	516066	0.0194628	311.249	516066	0.0194628	311.249	516066	0.0194628	311.249	2.56066e+06	0.0965718	1544.38	0	0	0	2.56066e+06	0.0965718	1544.38	3.02182e+06	0.113964	1822.51	3.02182e+06
Sonoma-Livermore Basin	USA	10	0	0	0			10	0	10	2013		USGS NATIONAL ASSESSMENT OF OIL AND GAS RESOURCES UPDATE (March, 2013)	https://certmapper.cr.usgs.gov/data/noga00/natl/tabular/2013/Summary_13_Final.xls	694820	550297	0.791999	7.91999	0	0	0	550297	0.791999	7.91999	672634	0.968069	9.68069	202394	0.29129	2.9129	604923	0.870619	8.70619	685604	0.986737	9.86737	461782	0.664606	6.64606	0	0	0	461782	0.664606	6.64606	634758	0.913558	9.13558	694820
South African Coastal	Africa	2129	0	1115	0			2129	1115	3244	2012		Executive Summary—Geologic Assessment of Undiscovered Hydrocarbon Resources of Sub-Saharan Africa/ Assessment of Undiscovered Oil and Gas Resources of the South Africa Coastal Province, Africa	https://pubs.usgs.gov/dds/dds-069/dds-069-gg/REPORTS/69_GG_CH_1.pdf / https://pubs.usgs.gov/fs/2012/3030/contents/FS12-3030.pdf	3.6755e+07	1.02147e+07	0.277914	901.552	0	0	0	0	0	0	1.19217e+07	0.324355	1052.21	7.58393e+06	0.206337	669.358	1.27731e+07	0.34752	1127.35	1.46228e+07	0.397845	1290.61	1.36478e+06	0.0371318	120.455	0	0	0	1.36478e+06	0.0371318	120.455	1.30926e+07	0.356213	1155.55	1.54317e+07
South Barents Basin	Russia and former Soviet states	1939	0	764	100			1939	864	2803	2012		An estimate of undiscovered conventional oil and gas resources of the world, 2012	https://pubs.er.usgs.gov/publication/ds69FF	1.66902e+07	0	0	0	0	0	0	0	0	0	0	0	0	0	0	0	0	0	0	0	0	0	0	0	0	0	0	0	0	0	0	0	0	0	0
South Caspian Basin	Russia and former Soviet states	12671	5758	4001.25	282			18429	4283.25	22712.2	2012		An estimate of undiscovered conventional oil and gas resources of the world, 2012	https://pubs.er.usgs.gov/publication/ds69FF	1.89011e+07	0	0	0	0	0	0	0	0	0	1.91586e+06	0.101362	2302.16	561501	0.0297073	674.72	561501	0.0297073	674.72	2.28897e+06	0.121103	2750.51	1.9296e+06	0.102089	2318.68	0	0	0	1.9296e+06	0.102089	2318.68	2.32762e+06	0.123147	2796.95	3.09496e+06
South China Sea Platform	Other Developing Asia	581.2	0	257	0			581.2	257	838.2	2020		Assessment of Undiscovered Conventional Oil and Gas Resources of Southeast Asia, 2020	https://pubs.usgs.gov/fs/2020/3046/fs20203046.pdf	2.30108e+07	0	0	0	9.54485e+06	0.414799	347.684	9.54485e+06	0.414799	347.684	1562.23	6.78911e-05	0.0569063	159953	0.00695122	5.82652	9.66755e+06	0.420131	352.154	161515	0.00701912	5.88342	0	0	0	0	0	0	0	0	0	9.66755e+06	0.420131	352.154	9.66911e+06
South Florida Basin	USA	49	0	1	0			49	1	50	2016		Assessment of Undiscovered Oil and Gas Resources in the South Florida Basin, 2016	https://pubs.usgs.gov/fs/2018/3074/fs20183074.pdf	1.5895e+07	0	0	0	1.16006e+06	0.0729827	3.64914	1.16006e+06	0.0729827	3.64914	1.26382e+07	0.795105	39.7552	2.94964e+06	0.185571	9.27853	3.21405e+06	0.202205	10.1103	1.43076e+07	0.90013	45.0065	4.30959e+06	0.271129	13.5564	0	0	0	4.30959e+06	0.271129	13.5564	6.828e+06	0.429569	21.4784	1.5016e+07
South Makassar Basin	Other Developing Asia	400.111	0	116.111	0			400.111	116.111	516.222	2020		Assessment of Undiscovered Conventional Oil and Gas Resources of Southeast Asia, 2020	https://pubs.usgs.gov/fs/2020/3046/fs20203046.pdf	7.13143e+06	76997.8	0.010797	5.57363	7.11568e+06	0.997791	515.082	7.13143e+06	1	516.222	20599.3	0.00288852	1.49112	67248	0.0094298	4.86787	7.13143e+06	1	516.222	87770.1	0.0123075	6.35341	0	0	0	0	0	0	0	0	0	7.13143e+06	1	516.222	7.13143e+06
South Oman Salt Basin	Middle East	373	297	46	15	3584		4254	61	4315	2012	2014	Assessment of Undiscovered Conventional Oil and Gas Resources of the Arabian Peninsula and Zagros Fold Belt, 2012 / Technically Recoverable Shale Oil and Shale Gas Resources: Oman	https://pubs.usgs.gov/fs/2012/3115/FS12-3115.pdf	3.33497e+06	0	0	0	2088.53	0.00062625	2.70227	2088.53	0.00062625	2.70227	142678	0.0427824	184.606	35947.5	0.010779	46.5112	38036.1	0.0114052	49.2135	178625	0.0535613	231.117	22253.3	0.00667272	28.7928	0	0	0	22253.3	0.00667272	28.7928	60289.4	0.0180779	78.0063	180696
South Sumatra Basin	Other Developing Asia	400.111	587	116.111	53	4085		5072.11	169.111	5241.22	2020	2013	Assessment of Undiscovered Conventional Oil and Gas Resources of Southeast Asia, 2020 / Technically Recoverable Shale Oil and Shale Gas Resources: Indonesia	https://pubs.usgs.gov/fs/2020/3046/fs20203046.pdf / https://www.eia.gov/analysis/studies/worldshalegas/pdf/Indonesia_2013.pdf?zscb=98937324	1.34578e+07	267100	0.0198472	104.024	1.66956e+06	0.124059	650.219	1.93664e+06	0.143905	754.238	1.17934e+07	0.876327	4593.02	818431	0.0608146	318.743	2.63961e+06	0.19614	1028.01	1.19053e+07	0.884643	4636.61	154411	0.0114737	60.1364	0	0	0	154411	0.0114737	60.1364	2.63961e+06	0.19614	1028.01	1.34523e+07
Southern Alaska	USA	600	0	40	0			600	40	640	2013		USGS NATIONAL ASSESSMENT OF OIL AND GAS RESOURCES UPDATE (March, 2013)	https://certmapper.cr.usgs.gov/data/noga00/natl/tabular/2013/Summary_13_Final.xls	5.44603e+07	0	0	0	0	0	0	0	0	0	0	0	0	1.25442e+07	0.230336	147.415	1.25442e+07	0.230336	147.415	1.25442e+07	0.230336	147.415	158917	0.00291803	1.86754	0	0	0	158917	0.00291803	1.86754	1.27031e+07	0.233254	149.283	1.27031e+07
Southern Arizona-Southwestern New Mexico	USA	20	0	20	0			20	20	40	2013		USGS NATIONAL ASSESSMENT OF OIL AND GAS RESOURCES UPDATE (March, 2013)	https://certmapper.cr.usgs.gov/data/noga00/natl/tabular/2013/Summary_13_Final.xls	1.5944e+07	60269.8	0.00378008	0.151203	0	0	0	60269.8	0.00378008	0.151203	733081	0.0459783	1.83913	2.04378e+06	0.128185	5.12738	2.09567e+06	0.131439	5.25757	2.58487e+06	0.162121	6.48485	1.2716e+06	0.0797541	3.19016	0	0	0	1.2716e+06	0.0797541	3.19016	3.27386e+06	0.205334	8.21337	3.78789e+06
Southern Oklahoma	USA	240	0	20	0			240	20	260	2013		USGS NATIONAL ASSESSMENT OF OIL AND GAS RESOURCES UPDATE (March, 2013)	https://certmapper.cr.usgs.gov/data/noga00/natl/tabular/2013/Summary_13_Final.xls	1.83827e+06	0	0	0	0	0	0	0	0	0	145543	0.0791737	20.5852	49320.3	0.0268297	6.97571	49320.3	0.0268297	6.97571	193335	0.105172	27.3448	121415	0.0660486	17.1726	0	0	0	121415	0.0660486	17.1726	170675	0.0928451	24.1397	313590
Southwest Montana	USA	30	0	10	0			30	10	40	2013		USGS NATIONAL ASSESSMENT OF OIL AND GAS RESOURCES UPDATE (March, 2013)	https://certmapper.cr.usgs.gov/data/noga00/natl/tabular/2013/Summary_13_Final.xls	3.70641e+06	0	0	0	0	0	0	0	0	0	0	0	0	381626	0.102964	4.11855	381626	0.102964	4.11855	381626	0.102964	4.11855	50275.6	0.0135645	0.54258	0	0	0	50275.6	0.0135645	0.54258	431786	0.116497	4.65988	431786
Southwestern Wyoming	USA	30	0	70	0	3400		3430	70	3500	2013	2021	USGS NATIONAL ASSESSMENT OF OIL AND GAS RESOURCES UPDATE (March, 2013) / Assumptions to the Annual Energy Outlook 2023: Oil and Gas Supply Module	https://certmapper.cr.usgs.gov/data/noga00/natl/tabular/2013/Summary_13_Final.xls / https://www.eia.gov/outlooks/aeo/assumptions/pdf/OGSM_Assumptions.pdf	6.11564e+06	0	0	0	0	0	0	0	0	0	0	0	0	218208	0.0356803	124.881	218208	0.0356803	124.881	218208	0.0356803	124.881	33005.8	0.00539696	18.8894	0	0	0	33005.8	0.00539696	18.8894	250472	0.0409559	143.346	250472
Sud Province	Africa	4897.46	0	236.67	0	12797		17694.5	236.67	17931.1	2012	2014	An estimate of undiscovered conventional oil and gas resources of the world, 2012 / Technically Recoverable Shale Oil and Shale Gas Resources: Chad	https://pubs.er.usgs.gov/publication/ds69FF / https://www.eia.gov/analysis/studies/worldshalegas/pdf/Chad_2014.pdf?zscb=45916868	9.78806e+07	139388	0.00142406	25.5351	0	0	0	139388	0.00142406	25.5351	8410.72	8.59283e-05	1.54079	2.63546e+07	0.269253	4828	2.64888e+07	0.270623	4852.58	2.6363e+07	0.269339	4829.55	474929	0.00485213	87.0041	0	0	0	474929	0.00485213	87.0041	2.6879e+07	0.27461	4924.08	2.68874e+07
Sulaiman-Kirthar	Other Developing Asia	12	0	442	25			12	467	479	2000		World Petroleum Assessment 2000 (wep_prvg_excel)	https://certmapper.cr.usgs.gov/data/wep/dds60/wep_prvg.htm	1.70772e+07	45089.2	0.00264031	1.26471	0	0	0	45089.2	0.00264031	1.26471	0	0	0	505394	0.0295947	14.1759	550484	0.032235	15.4406	505394	0.0295947	14.1759	984558	0.0576534	27.616	0	0	0	984558	0.0576534	27.616	1.50016e+06	0.0878458	42.0781	1.50016e+06
Sulu Sea Basin	Other Developing Asia	31.75	0	102	0			31.75	102	133.75	2020		Assessment of Undiscovered Conventional Oil and Gas Resources of Southeast Asia, 2020	https://pubs.usgs.gov/fs/2020/3046/fs20203046.pdf	2.00177e+07	119048	0.00594714	0.79543	1.89561e+07	0.946963	126.656	1.90119e+07	0.949754	127.03	82572	0.00412494	0.551711	305388	0.0152559	2.04047	1.90119e+07	0.949754	127.03	387699	0.0193678	2.59044	0	0	0	0	0	0	0	0	0	1.90119e+07	0.949754	127.03	1.9023e+07
Sumatra/Java Fore-Arc Basins	Other Developing Asia	400.111	0	116.111	0			400.111	116.111	516.222	2020		Assessment of Undiscovered Conventional Oil and Gas Resources of Southeast Asia, 2020	https://pubs.usgs.gov/fs/2020/3046/fs20203046.pdf	5.10611e+07	3.28802e+06	0.064394	33.2416	4.48965e+07	0.879271	453.899	4.71038e+07	0.9225	476.215	3.66549e+06	0.0717864	37.0578	1.82983e+06	0.0358362	18.4994	4.72561e+07	0.925483	477.755	5.15694e+06	0.100996	52.1362	105081	0.00205795	1.06236	0	0	0	105081	0.00205795	1.06236	4.72581e+07	0.92552	477.774	4.85302e+07
Superior	USA	50	0	10	0			50	10	60	2013		USGS NATIONAL ASSESSMENT OF OIL AND GAS RESOURCES UPDATE (March, 2013)	https://certmapper.cr.usgs.gov/data/noga00/natl/tabular/2013/Summary_13_Final.xls	3.41363e+07	0	0	0	0	0	0	0	0	0	0	0	0	3.23911e+06	0.0948876	5.69326	3.23911e+06	0.0948876	5.69326	3.23911e+06	0.0948876	5.69326	1.95517e+06	0.0572753	3.43652	0	0	0	1.95517e+06	0.0572753	3.43652	5.13538e+06	0.150437	9.02624	5.13538e+06
Sverdrup Basin	Canada	851.11	0	191.2	0			851.11	191.2	1042.31	2008		Introduction to the 2008 Circum-Arctic Resource Appraisal (CARA) Professional Paper	https://pubs.usgs.gov/pp/1824/a/pp1824a.pdf	2.54047e+07	0	0	0	0	0	0	0	0	0	0	0	0	47958.6	0.00188778	1.96765	47958.6	0.00188778	1.96765	47958.6	0.00188778	1.96765	0	0	0	0	0	0	0	0	0	47958.6	0.00188778	1.96765	47958.6
Taixinan Basin	China and India	441.25	0	79	0			441.25	79	520.25	2020		Assessment of Undiscovered Conventional Oil and Gas Resources of Southeast Asia, 2020	https://pubs.usgs.gov/fs/2020/3046/fs20203046.pdf	5.46254e+06	472087	0.0864226	44.9613	2.94337e+06	0.538829	280.326	3.33826e+06	0.611118	317.934	0	0	0	5253.72	0.000961773	0.500362	3.33826e+06	0.611118	317.934	5253.72	0.000961773	0.500362	445445	0.0815454	42.424	0	0	0	445445	0.0815454	42.424	3.33826e+06	0.611118	317.934	3.33826e+06
Talara Basin	Central and South America	1711	326	255	44			2037	299	2336	2000		World Petroleum Assessment 2000 (wep_prvg_excel)	https://certmapper.cr.usgs.gov/data/wep/dds60/wep_prvg.htm	2.58467e+06	1.02554e+06	0.396779	926.875	0	0	0	1.02554e+06	0.396779	926.875	490819	0.189896	443.597	44798	0.0173322	40.4879	1.02554e+06	0.396779	926.875	529185	0.20474	478.272	75050.5	0.0290367	67.8298	0	0	0	75050.5	0.0290367	67.8298	1.03713e+06	0.40126	937.344	1.03713e+06
Tampico-Misantla Basin	Central and South America	5449	1122	681	0	5516		12087	681	12768	2012	2013	Assessment of Undiscovered, Conventional Oil and Gas Resources of Mexico, Guatemala, and Belize, 2012 / Technically Recoverable Shale Oil and Shale Gas Resources: Mexico	https://pubs.usgs.gov/fs/2012/3069/FS12-3069.pdf / https://www.eia.gov/analysis/studies/worldshalegas/pdf/Mexico_2013.pdf?zscb=75932474	6.32316e+06	12261.6	0.00193916	24.7592	69400.4	0.0109756	140.136	81792.1	0.0129353	165.158	2.59003e+06	0.40961	5229.9	140046	0.0221481	282.786	221838	0.0350834	447.945	2.61998e+06	0.414346	5290.37	151440	0.0239501	305.795	0	0	0	151440	0.0239501	305.795	356063	0.056311	718.978	2.70256e+06
Tanzania Coastal	Africa	2806	0	2212	0			2806	2212	5018	2016		Executive Summary—Geologic Assessment of Undiscovered Hydrocarbon Resources of Sub-Saharan Africa	https://pubs.usgs.gov/dds/dds-069/dds-069-gg/REPORTS/69_GG_CH_1.pdf	2.50373e+07	4.03683e+06	0.161233	809.066	1.38815e+07	0.554431	2782.14	1.74264e+07	0.696018	3492.62	9.15555e+06	0.365676	1834.96	3.2575e+06	0.130106	652.871	1.92301e+07	0.768058	3854.11	1.08881e+07	0.434873	2182.19	521713	0.0208374	104.562	0	0	0	521713	0.0208374	104.562	1.93239e+07	0.771804	3872.91	2.4321e+07
Taoudeni Basin	Africa	160	0	84	0			160	84	244	2015		Assessment of Undiscovered Oil and Gas Resources of the Taoudeni Basin Province, Mali and Mauritania, 2015	https://pubs.usgs.gov/fs/2016/3003/fs20163003.pdf	1.90368e+08	20000	0.000105059	0.0256345	0	0	0	20000	0.000105059	0.0256345	0	0	0	1.08591e+07	0.0570423	13.9183	1.08791e+07	0.0571474	13.944	1.08591e+07	0.0570423	13.9183	382581	0.00200969	0.490364	0	0	0	382581	0.00200969	0.490364	1.11855e+07	0.0587569	14.3367	1.11855e+07
Taranaki Basin	Australia and other OECD Pacific	45	0	212	0			45	212	257	2020		Assessment of Undiscovered Conventional Oil and Gas Resources of the Greater Taranaki Basin and East Coast Basin of New Zealand, 2020	https://pubs.usgs.gov/fs/2021/3059/fs20213059.pdf	4.30483e+06	595757	0.138393	35.567	0	0	0	595757	0.138393	35.567	739061	0.171682	44.1222	210561	0.0489126	12.5706	621098	0.144279	37.0798	762340	0.17709	45.512	49113	0.0114088	2.93207	0	0	0	49113	0.0114088	2.93207	632398	0.146904	37.7544	953095
Tarim Basin	China and India	4208	658	2525	189	8028		12894	2714	15608	2020	2013	Assessment of undiscovered conventional oil and gas resources of China, 2020 / Technically Recoverable Shale Oil and Shale Gas Resources: China	https://pubs.usgs.gov/fs/2021/3051/fs20213051.pdf / https://www.eia.gov/analysis/studies/worldshalegas/pdf/China_2013.pdf?zscb=19934384	6.05483e+07	0	0	0	0	0	0	0	0	0	2.47999e+06	0.0409589	639.286	102038	0.00168524	26.3032	102038	0.00168524	26.3032	2.51326e+06	0.0415083	647.862	745822	0.0123178	192.256	0	0	0	745822	0.0123178	192.256	847860	0.014003	218.559	3.25908e+06
Temtsag Hailar Basin	Other Developing Asia	100	0	0	0	1709		1809	0	1809	2018	2013	Assessment of Undiscovered Conventional Oil Resources of the East Gobi, Nyalga, Tamtsag-Hailar, Erlian, and Yingen Basins of Mongolia and China, 2018 / Technically Recoverable Shale Oil and Shale Gas Resources: Mongolia	https://pubs.usgs.gov/fs/2018/3041/fs20183041.pdf / https://www.eia.gov/analysis/studies/worldshalegas/pdf/Mongolia_2013.pdf?zscb=64861476	6.80236e+06	0	0	0	0	0	0	0	0	0	0	0	0	702903	0.103332	186.928	702903	0.103332	186.928	702903	0.103332	186.928	83284.7	0.0122435	22.1485	0	0	0	83284.7	0.0122435	22.1485	786187	0.115576	209.076	786187
Thai Basin	Other Developing Asia	233.25	0	110.5	0			233.25	110.5	343.75	2020		Assessment of Undiscovered Conventional Oil and Gas Resources of Southeast Asia, 2020	https://pubs.usgs.gov/fs/2020/3046/fs20203046.pdf	1.12681e+07	0	0	0	1.06437e+07	0.944582	324.7	1.06437e+07	0.944582	324.7	2430.01	0.000215654	0.074131	1470.69	0.000130518	0.0448657	1.06447e+07	0.944679	324.734	3838.72	0.000340671	0.117106	772.101	6.8521e-05	0.0235541	0	0	0	772.101	6.8521e-05	0.0235541	1.06454e+07	0.944737	324.753	1.06458e+07
Thailand Mesozoic Basin Belt	Other Developing Asia	233.25	0	110.5	0			233.25	110.5	343.75	2020		Assessment of Undiscovered Conventional Oil and Gas Resources of Southeast Asia, 2020	https://pubs.usgs.gov/fs/2020/3046/fs20203046.pdf	2.83813e+07	1.46047e+06	0.051459	17.689	3.51677e+06	0.123912	42.5946	4.9772e+06	0.175369	60.2831	2.41184e+07	0.849798	292.118	4.97374e+06	0.175247	60.2412	8.73817e+06	0.307885	105.835	2.43164e+07	0.856775	294.517	4.57175e+06	0.161083	55.3724	0	0	0	4.57175e+06	0.161083	55.3724	1.28227e+07	0.4518	155.306	2.76678e+07
Timan-Pechora Basin	Russia and former Soviet states	1759	9774	156	353			11533	509	12042	2020		Assessment of Undiscovered Conventional Oil and Gas Resources of the Volga-Ural Basin and Timan-Pechora Basin Provinces of Russia, 2020	https://pubs.usgs.gov/fs/2022/3070/fs20223070.pdf	4.42065e+07	0	0	0	0	0	0	0	0	0	0	0	0	2.97248e+06	0.0672408	809.714	2.97248e+06	0.0672408	809.714	2.97248e+06	0.0672408	809.714	502973	0.0113778	137.011	0	0	0	502973	0.0113778	137.011	3.47043e+06	0.0785049	945.356	3.47043e+06
Tindouf Basin	Africa	128	0	56	0	309		437	56	493	2018	2013	Assessment of Undiscovered Oil and Gas Resources in the Tindouf Basin Province, North Africa, 2018 / Technically Recoverable Shale Oil and Shale Gas Resources: Morocco	https://pubs.usgs.gov/fs/2019/3006/fs20193006.pdf / https://www.eia.gov/analysis/studies/worldshalegas/pdf/Morocco_WesternSahara_Mauritania_2013.pdf?zscb=82753706	1.68104e+07	0	0	0	0	0	0	0	0	0	89157	0.00530368	2.61472	135950	0.00808727	3.98702	135950	0.00808727	3.98702	177166	0.0105391	5.19578	65068.2	0.00387071	1.90826	0	0	0	65068.2	0.00387071	1.90826	201018	0.011958	5.89529	242235
Tobago Trough	Central and South America	0	20	65	80			20	145	165	2012		Assessment of Undiscovered Conventional Oil and Gas Resources of South America and the Caribbean, 2012	https://pubs.usgs.gov/fs/2012/3046/fs2012-3046.pdf	2.53885e+06	91375.3	0.0359908	5.93848	2.50808e+06	0.987881	163	2.53678e+06	0.999185	164.866	0	0	0	8367.2	0.00329566	0.543784	2.53693e+06	0.999244	164.875	8367.2	0.00329566	0.543784	60.9478	2.40061e-05	0.003961	0	0	0	60.9478	2.40061e-05	0.003961	2.53693e+06	0.999244	164.875	2.53693e+06
Tonle Sap-Phnom Penh Basin	Other Developing Asia	17.5	0	4.5	0			17.5	4.5	22	2020		Assessment of Undiscovered Conventional Oil and Gas Resources of Southeast Asia, 2020	https://pubs.usgs.gov/fs/2020/3046/fs20203046.pdf	1.29082e+07	259996	0.0201418	0.44312	722.429	5.59665e-05	0.00123126	260472	0.0201787	0.443932	1.29076e+07	0.999951	21.9989	3.88807e+06	0.301209	6.62659	3.95309e+06	0.306246	6.73741	1.29081e+07	0.99999	21.9998	243366	0.0188536	0.414778	0	0	0	243366	0.0188536	0.414778	4.19516e+06	0.324999	7.14997	1.29082e+07
Trans-mexican Neovolcanic Axis	Central and South America	30	0	10	0			30	10	40	2000		World Petroleum Assessment 2000 (wep_prvg_excel)	https://certmapper.cr.usgs.gov/data/wep/dds60/wep_prvg.htm	1.47186e+07	1.26358e+07	0.858491	34.3396	0	0	0	1.26358e+07	0.858491	34.3396	1.29253e+07	0.878157	35.1263	2.01831e+06	0.137126	5.48505	1.28066e+07	0.870096	34.8038	1.30509e+07	0.886691	35.4676	1.82159e+06	0.123761	4.95044	0	0	0	1.82159e+06	0.123761	4.95044	1.29525e+07	0.880005	35.2002	1.44974e+07
Transylvania	Europe	0	0	6	0			0	6	6	2000		World Petroleum Assessment 2000 (wep_prvg_excel)	https://certmapper.cr.usgs.gov/data/wep/dds60/wep_prvg.htm	9.4269e+06	0	0	0	0	0	0	0	0	0	0	0	0	3.26118e+06	0.345944	2.07567	3.26118e+06	0.345944	2.07567	3.26118e+06	0.345944	2.07567	1.4552e+06	0.154367	0.9262	0	0	0	1.4552e+06	0.154367	0.9262	4.45242e+06	0.47231	2.83386	4.45242e+06
Trias/Ghadames Basin	Africa	2297.21	7793	460.25	949	12331		22421.2	1409.25	23830.5	2012	2013	An estimate of undiscovered conventional oil and gas resources of the world, 2012 / Technically Recoverable Shale Oil and Shale Gas Resources: Tunisia	https://pubs.er.usgs.gov/publication/ds69FF / https://www.eia.gov/analysis/studies/worldshalegas/pdf/Tunisia_2013.pdf?zscb=34679084	3.12889e+07	0	0	0	0	0	0	0	0	0	2.00275e+06	0.0640085	1525.35	1.85989e+06	0.0594426	1416.54	1.85989e+06	0.0594426	1416.54	3.85627e+06	0.123247	2937.04	457159	0.0146109	348.185	0	0	0	457159	0.0146109	348.185	2.28301e+06	0.0729654	1738.8	4.06455e+06
Turpan Basin	China and India	150	0	41	0			150	41	191	2020		Assessment of undiscovered conventional oil and gas resources of China, 2020	https://pubs.usgs.gov/fs/2021/3051/fs20213051.pdf	4.03713e+06	0	0	0	0	0	0	0	0	0	417479	0.10341	19.7513	0	0	0	0	0	0	417479	0.10341	19.7513	523725	0.129727	24.7779	0	0	0	523725	0.129727	24.7779	523725	0.129727	24.7779	907073
Tuxla Uplift	Central and South America	25	0	5	0			25	5	30	2012		Assessment of Undiscovered, Conventional Oil and Gas Resources of Mexico, Guatemala, and Belize, 2012	https://pubs.usgs.gov/fs/2012/3069/FS12-3069.pdf	500120	410339	0.82048	24.6144	3087.52	0.00617356	0.185207	410348	0.820499	24.615	361869	0.723564	21.7069	145707	0.291344	8.74032	410432	0.820667	24.62	362141	0.724107	21.7232	0	0	0	0	0	0	0	0	0	410432	0.820667	24.62	410432
Uinta-Piceance Basin	USA	20.39	0	0	0	4500	2100	4520.39	2100	6620.39	2013	2021	USGS NATIONAL ASSESSMENT OF OIL AND GAS RESOURCES UPDATE (March, 2013) / Assumptions to the Annual Energy Outlook 2023: Oil and Gas Supply Module	https://certmapper.cr.usgs.gov/data/noga00/natl/tabular/2013/Summary_13_Final.xls / https://www.eia.gov/outlooks/aeo/assumptions/pdf/OGSM_Assumptions.pdf	7.51934e+06	0	0	0	0	0	0	0	0	0	0	0	0	744004	0.0989455	655.058	744004	0.0989455	655.058	744004	0.0989455	655.058	210419	0.0279838	185.263	0	0	0	210419	0.0279838	185.263	942952	0.125404	830.221	942952
Upper Magdalena	Central and South America	390	0	19	0			390	19	409	2012		Assessment of Undiscovered Conventional Oil and Gas Resources of South America and the Caribbean, 2012	https://pubs.usgs.gov/fs/2012/3046/fs2012-3046.pdf	2.20149e+06	1.9082e+06	0.866778	354.512	0	0	0	1.9082e+06	0.866778	354.512	2.19868e+06	0.998727	408.48	145780	0.066219	27.0836	1.90845e+06	0.866893	354.559	2.19867e+06	0.998723	408.478	62122	0.0282182	11.5413	0	0	0	62122	0.0282182	11.5413	1.91403e+06	0.869426	355.595	2.20148e+06
Ventura Basin	USA	246	0	15	0			246	15	261	2016		Assessment of Undiscovered Oil and Gas Resources in the Ventura Basin Province, California, 2016	https://pubs.usgs.gov/fs/2017/3050/fs20173050.pdf	1.39403e+06	1.30615e+06	0.936964	244.548	0	0	0	1.30615e+06	0.936964	244.548	1.10883e+06	0.795413	207.603	387580	0.278029	72.5657	1.36272e+06	0.977545	255.139	1.28936e+06	0.924919	241.404	654877	0.469774	122.611	0	0	0	654877	0.469774	122.611	1.39238e+06	0.998818	260.691	1.39238e+06
Veracruz Basin	Central and South America	95.07	79	45	1	276		450.07	46	496.07	2012	2013	Assessment of Undiscovered, Conventional Oil and Gas Resources of Mexico, Guatemala, and Belize, 2012 / Technically Recoverable Shale Oil and Shale Gas Resources: Mexico	https://pubs.usgs.gov/fs/2012/3069/FS12-3069.pdf / https://www.eia.gov/analysis/studies/worldshalegas/pdf/Mexico_2013.pdf?zscb=75932474	4.02143e+06	1.91524e+06	0.476259	236.258	242390	0.0602746	29.9004	2.1366e+06	0.531305	263.565	2.31366e+06	0.575335	285.406	350356	0.0871223	43.2187	2.24113e+06	0.557297	276.458	2.38031e+06	0.591906	293.627	86134.7	0.021419	10.6253	0	0	0	86134.7	0.021419	10.6253	2.24461e+06	0.558163	276.888	2.63327e+06
Vestford-Helgeland	Europe	1767.76	2585	750.58	702			4352.76	1452.58	5805.34	2012		An estimate of undiscovered conventional oil and gas resources of the world, 2012	https://pubs.er.usgs.gov/publication/ds69FF	8.68044e+06	0	0	0	0	0	0	0	0	0	0	0	0	51728.4	0.00595919	34.5951	51728.4	0.00595919	34.5951	51728.4	0.00595919	34.5951	0	0	0	0	0	0	0	0	0	51728.4	0.00595919	34.5951	51728.4
Villahermosa Uplift	Central and South America	1427	20382	117	44			21809	161	21970	2012		Assessment of Undiscovered, Conventional Oil and Gas Resources of Mexico, Guatemala, and Belize, 2012	https://pubs.usgs.gov/fs/2012/3069/FS12-3069.pdf	2.06736e+06	348675	0.168657	3705.4	351414	0.169982	3734.51	699333	0.338273	7431.86	912106	0.441193	9693.02	161573	0.0781544	1717.05	857055	0.414565	9107.99	921238	0.445611	9790.06	60373.9	0.0292034	641.598	0	0	0	60373.9	0.0292034	641.598	916223	0.443185	9736.77	1.26856e+06
Visayan	Other Developing Asia	31.75	0	102	0			31.75	102	133.75	2020		Assessment of Undiscovered Conventional Oil and Gas Resources of Southeast Asia, 2020	https://pubs.usgs.gov/fs/2020/3046/fs20203046.pdf	9.68206e+06	3.85495e+06	0.398154	53.2531	6.96843e+06	0.719726	96.2634	9.64381e+06	0.99605	133.222	2.74995e+06	0.284026	37.9884	915009	0.0945057	12.6401	9.6544e+06	0.997143	133.368	3.45324e+06	0.356664	47.7038	67431.6	0.00696459	0.931514	0	0	0	67431.6	0.00696459	0.931514	9.6544e+06	0.997143	133.368	9.68129e+06
Volga-Ural Region	Russia and former Soviet states	4930	21247	276	793			26177	1069	27246	2020		Assessment of Undiscovered Conventional Oil and Gas Resources of the Volga-Ural Basin and Timan-Pechora Basin Provinces of Russia, 2020	https://pubs.usgs.gov/fs/2022/3070/fs20223070.pdf	7.22608e+07	0	0	0	0	0	0	0	0	0	0	0	0	3.7579e+06	0.0520047	1416.92	3.7579e+06	0.0520047	1416.92	3.7579e+06	0.0520047	1416.92	1.16356e+07	0.161023	4387.22	0	0	0	1.16356e+07	0.161023	4387.22	1.45904e+07	0.201913	5501.32	1.45904e+07
Wadi-Surhan Basin	Middle East	122.6	0	177.23	0			122.6	177.23	299.83	2012		An estimate of undiscovered conventional oil and gas resources of the world, 2012	https://pubs.er.usgs.gov/publication/ds69FF	7.40025e+06	0	0	0	0	0	0	0	0	0	0	0	0	77793.3	0.0105123	3.15189	77793.3	0.0105123	3.15189	77793.3	0.0105123	3.15189	0	0	0	0	0	0	0	0	0	77793.3	0.0105123	3.15189	77793.3
Waikato Basin	Australia and other OECD Pacific	24.34	0	4.57	0			24.34	4.57	28.91	2012		An estimate of undiscovered conventional oil and gas resources of the world, 2012	https://pubs.er.usgs.gov/publication/ds69FF	546575	91233.8	0.166919	4.82563	0	0	0	91233.8	0.166919	4.82563	546567	0.999986	28.9096	39317.8	0.071935	2.07964	119895	0.219357	6.34161	546566	0.999984	28.9095	47804.5	0.087462	2.52853	0	0	0	47804.5	0.087462	2.52853	167623	0.306679	8.86608	546566
Wanganui Basin	Australia and other OECD Pacific	121.71	0	82.2	0			121.71	82.2	203.91	2012		An estimate of undiscovered conventional oil and gas resources of the world, 2012	https://pubs.er.usgs.gov/publication/ds69FF	2.91896e+06	911174	0.312157	63.6519	0	0	0	911174	0.312157	63.6519	2.00697e+06	0.687562	140.201	409778	0.140385	28.6259	1.03546e+06	0.354735	72.3341	2.00963e+06	0.688474	140.387	130216	0.0446102	9.09647	0	0	0	130216	0.0446102	9.09647	1.14268e+06	0.391467	79.8241	2.08187e+06
West African Coastal	Africa	3200	0	721	0			3200	721	3921	2016		Executive Summary—Geologic Assessment of Undiscovered Hydrocarbon Resources of Sub-Saharan Africa	https://pubs.usgs.gov/dds/dds-069/dds-069-gg/REPORTS/69_GG_CH_1.pdf	1.0828e+07	195821	0.0180846	70.9099	587725	0.0542782	212.825	773875	0.0714697	280.233	629519	0.058138	227.959	584984	0.054025	211.832	1.26526e+06	0.116851	458.171	1.00379e+06	0.0927034	363.49	300379	0.0277409	108.772	0	0	0	300379	0.0277409	108.772	1.43818e+06	0.13282	520.787	1.76973e+06
West Greenland-East Canada	Canada	10697	0	1654	0			10697	1654	12351	2010		Geologic assessment of undiscovered oil and gas resources of the West Greenland-East Canada Province	https://www.usgs.gov/publications/geologic-assessment-undiscovered-oil-and-gas-resources-west-greenland-east-canada	1.2316e+07	0	0	0	0	0	0	0	0	0	0	0	0	0	0	0	0	0	0	0	0	0	0	0	0	0	0	0	0	0	0	0	0	0	0
West Siberian Basin	Russia and former Soviet states	12898	93383	5400	2870	74587		180868	8270	189138	2020		Assessment of Undiscovered Conventional Oil and Gas Resources of the West Siberian Basin Province, Russia, 2020 / Technically Recoverable Shale Oil and Shale Gas Resources: Russia	https://pubs.usgs.gov/fs/2022/3047/fs20223047.pdf / https://www.eia.gov/analysis/studies/worldshalegas/pdf/Russia_2013.pdf?zscb=38679867	2.24529e+08	0	0	0	0	0	0	0	0	0	0	0	0	1.95167e+07	0.0869229	16440.4	1.95167e+07	0.0869229	16440.4	1.95167e+07	0.0869229	16440.4	6.95045e+06	0.0309557	5854.9	0	0	0	6.95045e+06	0.0309557	5854.9	2.59254e+07	0.115466	21839	2.59254e+07
West-central Coastal	Africa	49736	7952	2877	64			57688	2941	60629	2016		Executive Summary—Geologic Assessment of Undiscovered Hydrocarbon Resources of Sub-Saharan Africa	https://pubs.usgs.gov/dds/dds-069/dds-069-gg/REPORTS/69_GG_CH_1.pdf	8.45479e+07	1.80741e+06	0.0213773	1296.09	17910.4	0.000211838	12.8435	1.80741e+06	0.0213773	1296.09	979523	0.0115854	702.413	9.43405e+06	0.111582	6765.12	1.0834e+07	0.12814	7769.01	1.0297e+07	0.121789	7383.95	977104	0.0115568	700.678	0	0	0	977104	0.0115568	700.678	1.14198e+07	0.13507	8189.14	1.14202e+07
Western Great Basin	USA	60	0	0	0			60	0	60	2013		USGS NATIONAL ASSESSMENT OF OIL AND GAS RESOURCES UPDATE (March, 2013)	https://certmapper.cr.usgs.gov/data/noga00/natl/tabular/2013/Summary_13_Final.xls	3.59674e+07	3.47169e+06	0.0965231	5.79138	0	0	0	3.47169e+06	0.0965231	5.79138	949319	0.0263938	1.58363	9.4335e+06	0.262279	15.7367	1.19636e+07	0.332623	19.9574	1.01563e+07	0.282374	16.9425	1.06959e+06	0.0297377	1.78426	0	0	0	1.06959e+06	0.0297377	1.78426	1.25718e+07	0.349532	20.9719	1.26954e+07
Western Oregon-Washington	USA	10	0	10	0			10	10	20	2013		USGS NATIONAL ASSESSMENT OF OIL AND GAS RESOURCES UPDATE (March, 2013)	https://certmapper.cr.usgs.gov/data/noga00/natl/tabular/2013/Summary_13_Final.xls	1.32203e+07	9.87343e+06	0.746836	14.9367	0	0	0	9.87343e+06	0.746836	14.9367	191572	0.0144907	0.289814	2.07947e+06	0.157293	3.14587	1.07321e+07	0.811788	16.2358	2.26012e+06	0.170958	3.41916	1.57853e+06	0.119402	2.38803	0	0	0	1.57853e+06	0.119402	2.38803	1.11703e+07	0.844932	16.8986	1.11703e+07
Widyan Basin-Int. Platform	Middle East	8181.15	17216	616.53	25			25397.2	641.53	26038.7	2012		An estimate of undiscovered conventional oil and gas resources of the world, 2012	https://pubs.er.usgs.gov/publication/ds69FF	2.85234e+07	0	0	0	0	0	0	0	0	0	0	0	0	1.12022e+06	0.0392736	1022.63	1.12022e+06	0.0392736	1022.63	1.12022e+06	0.0392736	1022.63	144578	0.00506874	131.983	0	0	0	144578	0.00506874	131.983	1.26277e+06	0.0442714	1152.77	1.26277e+06
Williston Basin	USA	360.11	809	36.61	8	19100	2300	20269.1	2344.61	22613.7	2012	2021	An estimate of undiscovered conventional oil and gas resources of the world, 2012 / Assumptions to the Annual Energy Outlook 2023: Oil and Gas Supply Module	https://pubs.er.usgs.gov/publication/ds69FF / https://www.eia.gov/outlooks/aeo/assumptions/pdf/OGSM_Assumptions.pdf	5.69386e+07	0	0	0	0	0	0	0	0	0	0	0	0	5.9317e+06	0.104177	2355.83	5.9317e+06	0.104177	2355.83	5.9317e+06	0.104177	2355.83	590489	0.0103706	234.518	0	0	0	590489	0.0103706	234.518	6.51417e+06	0.114407	2587.16	6.51417e+06
Williston Basin (Including Bakken)	Canada	0	0	0	0	1573		1573	0	1573	2000	2013	World Petroleum Assessment 2000 (wep_prvg_excel) / Technically Recoverable Shale Oil and Shale Gas Resources: Canada	https://certmapper.cr.usgs.gov/data/wep/dds60/wep_prvg.htm; https://www.eia.gov/analysis/studies/worldshalegas/pdf/Canada_2013.pdf?zscb=65646158	3.57901e+07	0	0	0	0	0	0	0	0	0	0	0	0	668618	0.0186816	29.3862	668618	0.0186816	29.3862	668618	0.0186816	29.3862	392932	0.0109788	17.2696	0	0	0	392932	0.0109788	17.2696	1.05745e+06	0.0295459	46.4757	1.05745e+06
Wind River Basin	USA	40	0	9140	0			40	9140	9180	2005		Executive Summary—Geologic Assessment of Undiscovered Oil and Gas Resources of the Wind River Basin Province, Wyoming, 2005	https://pubs.usgs.gov/dds/dds-069/dds-069-j/REPORTS/69_J_CH_1.pdf	1.98201e+06	0	0	0	0	0	0	0	0	0	0	0	0	140340	0.0708068	650.007	140340	0.0708068	650.007	140340	0.0708068	650.007	0	0	0	0	0	0	0	0	0	140340	0.0708068	650.007	140340
Wyoming Thrust Belt	USA	26	0	45	0			26	45	71	2017		Assessment of Undiscovered Conventional Oil and Gas Resources in the Wyoming Thrust Belt Province, Wyoming, Idaho, and Utah, 2017	https://pubs.usgs.gov/fs/2017/3091/fs20173091.pdf	3.83254e+06	0	0	0	0	0	0	0	0	0	0	0	0	229742	0.059945	4.2561	229742	0.059945	4.2561	229742	0.059945	4.2561	150191	0.0391885	2.78238	0	0	0	150191	0.0391885	2.78238	371195	0.0968536	6.87661	371195
Yenisey-Khatanga Basin	Russia and former Soviet states	5583.74	0	2675	0			5583.74	2675	8258.74	2012		An estimate of undiscovered conventional oil and gas resources of the world, 2012	https://pubs.usgs.gov/fs/2008/3020/pdf/FS08-3020_508.pdf	2.97258e+07	0	0	0	0	0	0	0	0	0	0	0	0	4.7661e+06	0.160335	1324.17	4.7661e+06	0.160335	1324.17	4.7661e+06	0.160335	1324.17	0	0	0	0	0	0	0	0	0	4.7661e+06	0.160335	1324.17	4.7661e+06
Yinggehai Basin	Other Developing Asia	115.5	0	169.5	0			115.5	169.5	285	2020		Assessment of Undiscovered Conventional Oil and Gas Resources of Southeast Asia, 2020	https://pubs.usgs.gov/fs/2020/3046/fs20203046.pdf	7.2217e+06	0	0	0	3.36739e+06	0.466287	132.892	3.36739e+06	0.466287	132.892	1.09768e+06	0.151997	43.3192	200863	0.0278138	7.92692	3.56825e+06	0.494101	140.819	1.20254e+06	0.166517	47.4573	144189	0.0199661	5.69033	0	0	0	144189	0.0199661	5.69033	3.71244e+06	0.514067	146.509	4.56992e+06
Yucatan Platform	Central and South America	1286.53	0	34.15	0			1286.53	34.15	1320.68	2012		An estimate of undiscovered conventional oil and gas resources of the world, 2012	https://pubs.er.usgs.gov/publication/ds69FF	4.15146e+07	1.76689e+07	0.425607	562.091	1.1102e+07	0.267424	353.182	2.82157e+07	0.679657	897.609	1.75873e+07	0.423642	559.495	8.23438e+06	0.198349	261.955	2.94747e+07	0.709985	937.662	2.05877e+07	0.495914	654.943	309063	0.00744468	9.83204	0	0	0	309063	0.00744468	9.83204	2.94748e+07	0.709986	937.664	2.99997e+07
Zagros Fold Belt	Middle East	39561.4	72234	4374.21	1351			111795	5725.21	117521	2012		An estimate of undiscovered conventional oil and gas resources of the world, 2012	https://pubs.er.usgs.gov/publication/ds69FF	3.89251e+07	124018	0.00318608	374.43	557280	0.0143167	1682.51	680967	0.0174943	2055.94	1.96541e+07	0.504923	59338.9	1.30615e+06	0.0335556	3943.47	1.97511e+06	0.0507415	5963.17	2.0309e+07	0.521746	61315.9	5.7421e+06	0.147517	17336.3	0	0	0	5.7421e+06	0.147517	17336.3	7.55677e+06	0.194137	22815	2.34465e+07
Zagros Thrust Zone	Middle East	174.6	0	164.77	0			174.6	164.77	339.37	2012		An estimate of undiscovered conventional oil and gas resources of the world, 2012	https://pubs.er.usgs.gov/publication/ds69FF	1.84305e+07	96521.5	0.00523707	1.7773	0	0	0	96521.5	0.00523707	1.7773	1.4988e+07	0.813219	275.982	1.35081e+06	0.0732924	24.8732	1.44733e+06	0.0785294	26.6505	1.51966e+07	0.824538	279.823	3.21814e+06	0.17461	59.2574	0	0	0	3.21814e+06	0.17461	59.2574	4.52548e+06	0.245544	83.3302	1.55991e+07
Zyryanka Basin	Russia and former Soviet states	72.45	0	60.81	0			72.45	60.81	133.26	2012		An estimate of undiscovered conventional oil and gas resources of the world, 2012	https://pubs.er.usgs.gov/publication/ds69FF	5.33568e+06	0	0	0	0	0	0	0	0	0	0	0	0	1.55081e+06	0.29065	38.732	1.55081e+06	0.29065	38.732	1.55081e+06	0.29065	38.732	0	0	0	0	0	0	0	0	0	1.55081e+06	0.29065	38.732	1.55081e+06
									Total Future (MMB)	2.27576e+06				Total basin surface (Ha)	7.90155e+09	4.35241e+08		71265.3	7.36469e+08		88956.1	1.16656e+09		157649	1.11967e+09		230798	9.77728e+08		185813	1.97032e+09		323603	1.93241e+09		397909	3.44318e+08		145675	3.32794e+07		2282.97	3.77598e+08		147958	2.2833e+09		454526	2.95409e+09
									Total Future (Gbbl)	2275.76				Total basin surface (Km2)	7.90155e+07	4.35241e+06		71.2653	7.36469e+06		88.9561	1.16656e+07		157.649	1.11967e+07		230.798	9.77728e+06		185.813	1.97032e+07		323.603	1.93241e+07		397.909	3.44318e+06		145.675	332794		2.28297	3.77598e+06		147.958	2.2833e+07		454.526	2.95409e+07
[truncated: 5 more columns]

## Sheet: Table 2
								Future oil & NGL								Terrestrial Small Range Species			Marine Biodiversity			Terrestrial Small Range Species + Marine Biodiversity			Terrestrial Hotspots			WDPA Jul2020			Terrestrial Small Range Species + Marine Biodiversity + WDPA Jul2020			Terrestrial Hotspots + WDPA Jul2020			Urban Areas + Buffer 10km			PIAV			Urban Area + Buffer10km + PIAV			Terrestrial Small Range Species + Marine Biodiversity + WDPA Jul2020 + Urban Area + Buffer10km + PIAV			Terrestrial Small Range Species + Marine Biodiversity + Hotspots + WDPA Jul2020 + Urban Area + Buffer10km + PIAV
Basin name	Region	Undiscovered_Conventional_oil (MMBO)	Remaining_conventional_oil (MMBO)	Undiscovered_Conventional_NGL (MMBNGL)	Remaining_Conventional_NGL (MMBNGL)	Undiscovered_Light_tight_oil (MMBO)	Undiscovered NGL_Light_tight_oil (MMBNGL)	Future_Conventional_Oil (MMB)	Future_NGL (MMB)	Total_Future (MMB)	Conventional_oil_Undiscovered_year	Light_tight_oil_Undiscovered_year	Source	Link	Oil Basin Surface_Ha	Surface Intersect (ha)	% of the basin	Oil Reserves overlapped (MMB)	Surface Intersect (ha)	% of the basin	Oil Reserves overlapped (MMB)	Surface Intersect (ha)	% of the basin	Oil Reserves overlapped (MMB)	Surface Intersect (ha)	% of the basin	Oil Reserves overlapped (MMB)	Surface Intersect (ha)	% of the basin	Oil Reserves overlapped (MMB)	Surface Intersect (ha)	% of the basin	Oil Reserves overlapped (MMB)	Surface Intersect (ha)	% of the basin	Oil Reserves overlapped (MMB)	Surface Intersect (ha)	% of the basin	Oil Reserves overlapped (MMB)	Surface Intersect (ha)	% of the basin	Oil Reserves overlapped (MMB)	Surface Intersect (ha)	% of the basin	Oil Reserves overlapped (MMB)	Surface Intersect (ha)	% of the basin	Oil Reserves overlapped (MMB)	Surface Intersect (ha)
Adana/Sivas	Middle East	21.88	0	0.45	0			21.88	0.45	22.33	2012		An estimate of undiscovered conventional oil and gas resources of the world, 2012	https://pubs.er.usgs.gov/publication/ds69FF	2.53746e+07	325221	0.0128168	0.286198	0	0	0	325221	0.0128168	0.286198	1.35814e+07	0.535236	11.9518	1.24773e+06	0.0491722	1.09802	1.57295e+06	0.061989	1.38421	1.44513e+07	0.569516	12.7173	2.80622e+06	0.110592	2.46951	0	0	0	2.80622e+06	0.110592	2.46951	4.2269e+06	0.16658	3.71973	1.50792e+07
Adriatic Basin	Europe	7.13	0	18.39	0			7.13	18.39	25.52	2012		An estimate of undiscovered conventional oil and gas resources of the world, 2012	https://pubs.er.usgs.gov/publication/ds69FF	8.04334e+06	940335	0.116909	2.98351	0	0	0	940335	0.116909	2.98351	1.91552e+06	0.238149	6.07757	354211	0.0440377	1.12384	1.1347e+06	0.141073	3.60019	1.95638e+06	0.24323	6.20723	380026	0.0472472	1.20575	0	0	0	380026	0.0472472	1.20575	1.29726e+06	0.161284	4.11596	2.17388e+06
Afghan-Tajik Basin	Middle East	946	0	84.54	0			946	84.54	1030.54	2012		Assessment of Undiscovered Oil and Gas Resources of the Amu Darya Basin and Afghan–Tajik Basin Provinces, Afghanistan, Iran, Tajikistan, Turkmenistan, and Uzbekistan, 2011; An estimate of undiscovered conventional oil and gas resources of the world, 2012	https://pubs.usgs.gov/fs/2011/3154/report/FS11-3154.pdf	1.28825e+07	60484.5	0.00469511	4.8385	0	0	0	60484.5	0.00469511	4.8385	4.87952e+06	0.378772	390.34	430125	0.0333884	34.4081	489708	0.0380135	39.1744	5.15077e+06	0.399828	412.039	905255	0.0702704	72.4164	0	0	0	905255	0.0702704	72.4164	1.30658e+06	0.101423	104.521	5.65398e+06
Akita Basin	Australia and other OECD Pacific	32	0	0	0			32	0	32	2018		Assessment of Undiscovered Oil and Gas Resources in the Akita Basin Province, Japan, 2018	https://pubs.usgs.gov/fs/2018/3047/fs20183047.pdf	331445	3568.21	0.0107656	0.3445	0	0	0	3568.21	0.0107656	0.3445	146242	0.441224	14.1192	203339	0.613493	19.6318	203568	0.614183	19.6539	308382	0.930416	29.7733	120477	0.363489	11.6316	0	0	0	120477	0.363489	11.6316	245554	0.740858	23.7075	308697
Alashan Yinshan Fold Belt	China and India	9	0	0	0			9	0	9	2018		Assessment of Undiscovered Conventional Oil Resources of the East Gobi, Nyalga, Tamtsag-Hailar, Erlian, and Yingen Basins of Mongolia and China, 2018	https://pubs.usgs.gov/fs/2018/3041/fs20183041.pdf	3.52326e+07	0	0	0	0	0	0	0	0	0	0	0	0	3.25125e+06	0.0922795	0.830516	3.25125e+06	0.0922795	0.830516	3.25125e+06	0.0922795	0.830516	423562	0.0120219	0.108197	0	0	0	423562	0.0120219	0.108197	3.67481e+06	0.104301	0.938713	3.67481e+06
Alberta Basin	Canada	929.69	2458	420.34	1119	316		3703.69	1539.34	5243.03	2012	2013	An estimate of undiscovered conventional oil and gas resources of the world, 2012 / Technically Recoverable Shale Oil and Shale Gas Resources: Canada	https://pubs.er.usgs.gov/publication/ds69FF ; https://www.eia.gov/analysis/studies/worldshalegas/pdf/Canada_2013.pdf?zscb=80163842	8.65294e+07	0	0	0	0	0	0	0	0	0	0	0	0	7.5235e+06	0.0869473	455.867	7.5235e+06	0.0869473	455.867	7.5235e+06	0.0869473	455.867	897773	0.0103754	54.3983	0	0	0	897773	0.0103754	54.3983	8.41548e+06	0.0972557	509.915	8.41548e+06
Albuquerque-Santa Fe Rift	USA	45.8	0	20	0			45.8	20	65.8	1995		Albuquerque-Santa Fe Rift 1995 Assessment	https://certmapper.cr.usgs.gov/data/apps/noga-95/?provcode=23	4.64145e+06	484656	0.104419	6.87078	0	0	0	484656	0.104419	6.87078	0	0	0	816002	0.175808	11.5681	1.23121e+06	0.265264	17.4544	816002	0.175808	11.5681	558701	0.120372	7.92049	0	0	0	558701	0.120372	7.92049	1.65817e+06	0.357252	23.5072	1.65817e+06
Alps	Europe	21.39	0	55.18	0			21.39	55.18	76.57	2012		An estimate of undiscovered conventional oil and gas resources of the world, 2012	https://pubs.er.usgs.gov/publication/ds69FF	4.62506e+07	2.20425e+06	0.0476587	3.64923	0	0	0	2.20425e+06	0.0476587	3.64923	9.70298e+06	0.209791	16.0637	1.24917e+07	0.270088	20.6806	1.38158e+07	0.298717	22.8728	1.93544e+07	0.418469	32.0422	1.54236e+07	0.333479	25.5345	0	0	0	1.54236e+07	0.333479	25.5345	2.51085e+07	0.54288	41.5683	2.8017e+07
Amazonas Basin	Central and South America	369	0	258.35	0	776		1145	258.35	1403.35	2012	2013	Assessment of Undiscovered Conventional Oil and Gas Resources of South America and the Caribbean, 2012 / Technically Recoverable Shale Oil and Shale Gas Resources: Brazil	https://pubs.usgs.gov/fs/2012/3046/fs2012-3046.pdf / https://www.eia.gov/analysis/studies/worldshalegas/pdf/Brazil_2013.pdf?zscb=97568498	4.95841e+07	990000	0.0199661	28.0194	0	0	0	990000	0.0199661	28.0194	0	0	0	1.97631e+07	0.398577	559.343	2.06491e+07	0.416447	584.421	1.97631e+07	0.398577	559.343	194932	0.00393134	5.51705	468508	0.00944876	13.2599	663440	0.0133801	18.777	2.07438e+07	0.418355	587.098	2.07438e+07
Amhara Plateau	Africa	730.96	0	35.32	0			730.96	35.32	766.28	2012		An estimate of undiscovered conventional oil and gas resources of the world, 2012	https://pubs.er.usgs.gov/publication/ds69FF	1.09162e+08	9.34153e+06	0.0855749	65.5743	51354.5	0.000470443	0.360491	9.39289e+06	0.0860454	65.9348	7.19221e+07	0.658856	504.868	2.11271e+07	0.193539	148.305	0	0	0	7.7754e+07	0.71228	545.806	2.65054e+06	0.0242808	18.6059	0	0	0	2.65054e+06	0.0242808	18.6059	2.92632e+07	0.268071	205.418	7.80752e+07
Amu-Darya Basin	Russia and former Soviet states	962	686	581.55	984			1648	1565.55	3213.55	2012		Assessment of Undiscovered Oil and Gas Resources of the Amu Darya Basin and Afghan–Tajik Basin Provinces, Afghanistan, Iran,Tajikistan, Turkmenistan, and Uzbekistan, 2011; An estimate of undiscovered conventional oil and gas resources of the world, 2012	https://pubs.usgs.gov/fs/2011/3154/report/FS11-3154.pdf	3.96418e+07	0	0	0	0	0	0	0	0	0	3.23034e+06	0.0814883	261.867	860006	0.0216944	69.7161	860006	0.0216944	69.7161	3.97235e+06	0.100206	322.017	2.97446e+06	0.0750333	241.123	0	0	0	2.97446e+06	0.0750333	241.123	3.75514e+06	0.0947268	304.409	6.35121e+06
Anabar-Lena Basin	Russia and former Soviet states	1912.89	0	56.41	0			1912.89	56.41	1969.3	2012		An estimate of undiscovered conventional oil and gas resources of the world, 2012	https://pubs.er.usgs.gov/publication/ds69FF	5.12661e+06	0	0	0	0	0	0	0	0	0	0	0	0	799213	0.155895	307.004	799213	0.155895	307.004	799213	0.155895	307.004	0	0	0	0	0	0	0	0	0	799213	0.155895	307.004	799213
Anah Graben	Middle East	48.63	80	7.07	0			128.63	7.07	135.7	2012		An estimate of undiscovered conventional oil and gas resources of the world, 2012	https://pubs.er.usgs.gov/publication/ds69FF	1.17486e+06	0	0	0	0	0	0	0	0	0	0	0	0	30667.7	0.0261034	3.54223	30667.7	0.0261034	3.54223	30667.7	0.0261034	3.54223	318222	0.27086	36.7557	0	0	0	318222	0.27086	36.7557	318361	0.270979	36.7718	318361
Andarako Basin	USA	102	0	80	0	2500	3800	2602	3880	6482	2010	2021	Assessment of Undiscovered Oil and Gas Resources of the Anadarko Basin Province of Oklahoma, Kansas, Texas, and Colorado, 2010 / Assumptions to the Annual Energy Outlook 2023: Oil and Gas Supply Module	https://pubs.usgs.gov/dds/dds-069/dds-069-ee/pdf/dds69ee_BOOK.pdf / https://www.eia.gov/outlooks/aeo/assumptions/pdf/OGSM_Assumptions.pdf	1.55336e+07	0	0	0	0	0	0	0	0	0	0	0	0	88435.2	0.00569317	36.9031	88435.2	0.00569317	36.9031	88435.2	0.00569317	36.9031	254324	0.0163726	106.127	0	0	0	254324	0.0163726	106.127	342126	0.022025	142.766	342126
Andean Province	Central and South America	3.36	0	43.91	0			3.36	43.91	47.27	2012		An estimate of undiscovered conventional oil and gas resources of the world, 2012	https://pubs.er.usgs.gov/publication/ds69FF	1.74128e+08	6.83818e+07	0.39271	18.5634	26548.7	0.000152466	0.00720708	6.83917e+07	0.392767	18.5661	1.07265e+08	0.616014	29.119	4.09988e+07	0.235452	11.1298	9.58862e+07	0.550665	26.0299	1.27542e+08	0.732463	34.6235	5.57023e+06	0.0319892	1.51213	2.38871e+06	0.0137181	0.648456	7.95894e+06	0.0457074	2.16059	9.79027e+07	0.562245	26.5773	1.38237e+08
Angara-Lena Terrace	Russia and former Soviet states	519.86	0	338.61	63			519.86	401.61	921.47	2012		An estimate of undiscovered conventional oil and gas resources of the world, 2012	https://pubs.er.usgs.gov/publication/ds69FF	1.89705e+07	0	0	0	0	0	0	0	0	0	0	0	0	101.782	5.3653e-06	0.00494396	101.782	5.3653e-06	0.00494396	101.782	5.3653e-06	0.00494396	776919	0.040954	37.7379	0	0	0	776919	0.040954	37.7379	777021	0.0409593	37.7428	777021
Anglo-Dutch Basin	Europe	82.38	159	40.19	97	2938		3179.38	137.19	3316.57	2018	2013	An estimate of undiscovered conventional oil and gas resources of the world, 2012 / Assessment of Undiscovered Oil and Gas Resources in the Midlands Area, England, 2018 / Technically Recoverable Shale Oil and Shale Gas Resources: Other Western Europe	https://pubs.er.usgs.gov/publication/ds69FF /https://pubs.usgs.gov/fs/2018/3028/fs20183028.pdf / https://www.eia.gov/analysis/studies/worldshalegas/pdf/Northern_Western_Europe_2013.pdf?zscb=46695428	1.2956e+07	0	0	0	0	0	0	0	0	0	0	0	0	4.4203e+06	0.341178	1131.54	4.4203e+06	0.341178	1131.54	4.4203e+06	0.341178	1131.54	4.97121e+06	0.3837	1272.57	0	0	0	4.97121e+06	0.3837	1272.57	8.21352e+06	0.633955	2102.56	8.21352e+06
Anglo-Paris Basin	Europe	18	0	0	0	5386		5404	0	5404	2015	2013	Assessment of Undiscovered Oil and Gas Resources of the Paris Basin, France, 2015 / Technically Recoverable Shale Oil and Shale Gas Resources: Other Western Europe	https://pubs.usgs.gov/fs/2015/3016/pdf/fs2015-3016.pdf / https://www.eia.gov/analysis/studies/worldshalegas/pdf/Northern_Western_Europe_2013.pdf?zscb=46695428	2.16312e+07	0	0	0	0	0	0	0	0	0	0	0	0	5.14867e+06	0.238021	1286.27	5.14867e+06	0.238021	1286.27	5.14867e+06	0.238021	1286.27	7.73781e+06	0.357716	1933.1	0	0	0	7.73781e+06	0.357716	1933.1	1.09708e+07	0.507178	2740.79	1.09708e+07
Appalachian Basin	USA	54.26	0	40	0	4200	29500	4254.26	29540	33794.3	2002	2021	Assessment of Undiscovered Oil and Gas Resources of the Appalachian Basin Province, 2002 / Assumptions to the Annual Energy Outlook 2023: Oil and Gas Supply Module	https://pubs.usgs.gov/fs/fs-009-03/FS-009-03-508.pdf / https://www.eia.gov/outlooks/aeo/assumptions/pdf/OGSM_Assumptions.pdf	4.8089e+07	2.28106e+06	0.0474342	1603	0	0	0	2.28106e+06	0.0474342	1603	503231	0.0104646	353.643	8.59047e+06	0.178637	6036.91	9.35945e+06	0.194628	6577.31	9.09032e+06	0.189031	6388.18	8.67036e+06	0.180298	6093.05	0	0	0	8.67036e+06	0.180298	6093.05	1.65497e+07	0.344149	11630.2	1.70401e+07
Arafura Basin-Irian Jaya	Other Developing Asia	366.5	0	250.5	0			366.5	250.5	617	2020		Assessment of Undiscovered Conventional Oil and Gas Resources of New Guinea, Papua Barat, Seram, and Timor-Leste, 2020	https://pubs.usgs.gov/fs/2022/3046/fs20223046.pdf	2.83584e+07	1.37166e+07	0.483685	298.434	7.57328e+06	0.267056	164.773	2.0775e+07	0.732586	452.005	0	0	0	3.37425e+06	0.118986	73.4141	2.09399e+07	0.738401	455.593	3.37425e+06	0.118986	73.4141	0	0	0	1.25706e+06	0.0443275	27.3501	1.25706e+06	0.0443275	27.3501	2.09399e+07	0.738401	455.593	2.09399e+07
Arkoma Basin	USA	0	0	10	0		1000	0	1010	1010	2013	2021	USGS NATIONAL ASSESSMENT OF OIL AND GAS RESOURCES UPDATE (March, 2013) / Assumptions to the Annual Energy Outlook 2023: Oil and Gas Supply Module	https://certmapper.cr.usgs.gov/data/noga00/natl/tabular/2013/Summary_13_Final.xls / https://www.eia.gov/outlooks/aeo/assumptions/pdf/OGSM_Assumptions.pdf	8.82077e+06	903811	0.102464	103.489	0	0	0	903811	0.102464	103.489	1.51489e+06	0.171741	173.459	896473	0.101632	102.648	1.59258e+06	0.180549	182.355	2.3359e+06	0.264818	267.466	867125	0.0983049	99.2879	0	0	0	867125	0.0983049	99.2879	2.41514e+06	0.273802	276.54	3.75072e+06
Assam	Other Developing Asia	273	1625	42.73	5			1898	47.73	1945.73	2012		Assessment of Undiscovered Oil and Gas Resources of the Assam, Bombay, Cauvery, and Krishna–Godavari Geologic Provinces, South Asia, 2011; An estimate of undiscovered conventional oil and gas resources of the world, 2012	https://pubs.usgs.gov/fs/2012/3059/contents/FS2012-3059.pdf	9.38064e+06	5.56163e+06	0.592883	1153.59	0	0	0	5.56163e+06	0.592883	1153.59	9.04612e+06	0.964339	1876.34	385973	0.0411457	80.0584	5.7059e+06	0.608263	1183.52	9.05549e+06	0.965338	1878.29	355316	0.0378775	73.6994	0	0	0	355316	0.0378775	73.6994	5.93691e+06	0.63289	1231.43	9.07694e+06
Azov-Kuban Basin	Russia and former Soviet states	218	0	94.67	0			218	94.67	312.67	2012		Assessment of Undiscovered Oil and Gas Resources of the Azov–Kuban Basin Province, Ukraine and Russia, 2010; An estimate of undiscovered conventional oil and gas resources of the world, 2012	https://pubs.usgs.gov/fs/2011/3052/pdf/fs2011-3052.pdf	1.59627e+07	66473.9	0.00416431	1.30206	0	0	0	66473.9	0.00416431	1.30206	1.00312e+07	0.628413	196.486	1.01904e+06	0.0638384	19.9604	1.05031e+06	0.0657977	20.573	1.03804e+07	0.650287	203.325	3.84804e+06	0.241064	75.3734	0	0	0	3.84804e+06	0.241064	75.3734	4.66638e+06	0.292329	91.4027	1.10472e+07
Bahama Platform	Central and South America	333.11	0	48.75	0			333.11	48.75	381.86	2012		An estimate of undiscovered conventional oil and gas resources of the world, 2012	https://pubs.er.usgs.gov/publication/ds69FF	3.82153e+07	288781	0.00755668	2.88559	0	0	0	2.417e+07	0.632469	241.515	1.38834e+06	0.0363294	13.8727	5.5253e+06	0.144584	55.2107	2.53074e+07	0.662233	252.88	6.42555e+06	0.168141	64.2062	109547	0.00286658	1.09463	0	0	0	109547	0.00286658	1.09463	2.53665e+07	0.66378	253.471	2.61195e+07
Baltic Depression	Europe	282	0	6	0	2679		2961	6	2967	2014	2013	Assessment of Undiscovered Conventional and Continuous Oil and Gas Resources of the Baltic Depression Province, 2014 / Technically Recoverable Shale Oil and Shale Gas Resources: Other Western Europe	https://pubs.usgs.gov/fs/2015/3015/pdf/fs2015-3015.pdf / https://www.eia.gov/analysis/studies/worldshalegas/pdf/Northern_Western_Europe_2013.pdf?zscb=46695428	2.32384e+07	0	0	0	0	0	0	0	0	0	0	0	0	4.38022e+06	0.188491	559.252	4.38022e+06	0.188491	559.252	4.38022e+06	0.188491	559.252	2.27168e+06	0.0977555	290.041	0	0	0	2.27168e+06	0.0977555	290.041	6.10837e+06	0.262856	779.895	6.10837e+06
Baltic Shield-Norwegian Caledonides	Europe	128.51	0	90.56	0			128.51	90.56	219.07	2012		An estimate of undiscovered conventional oil and gas resources of the world, 2012	https://pubs.er.usgs.gov/publication/ds69FF	2.37764e+08	0	0	0	0	0	0	0	0	0	0	0	0	3.03399e+07	0.127605	27.9544	3.03399e+07	0.127605	27.9544	3.03399e+07	0.127605	27.9544	1.55451e+07	0.0653803	14.3229	0	0	0	1.55451e+07	0.0653803	14.3229	4.43392e+07	0.186484	40.8531	4.43392e+07
Banda Arc	Other Developing Asia	508	0	307	0			508	307	815	2020		Assessment of Undiscovered Conventional Oil and Gas Resources of New Guinea, Papua Barat, Seram, and Timor-Leste, 2020	https://pubs.usgs.gov/fs/2022/3046/fs20223046.pdf	3.08015e+07	8.26074e+06	0.268193	218.577	2.4502e+07	0.795481	648.317	3.05886e+07	0.99309	809.368	6.38372e+06	0.207254	168.912	1.80158e+06	0.05849	47.6693	3.0591e+07	0.993168	809.432	7.56116e+06	0.245481	200.067	0	0	0	0	0	0	0	0	0	3.0591e+07	0.993168	809.432	3.078e+07
Baram Delta/Brunei-Sabah Basin	Other Developing Asia	581.2	2945	257	172			3526.2	429	3955.2	2020		Assessment of Undiscovered Conventional Oil and Gas Resources of Southeast Asia, 2020	https://pubs.usgs.gov/fs/2020/3046/fs20203046.pdf	1.59432e+07	2.89066e+06	0.181311	717.12	8.97248e+06	0.562779	2225.9	1.16385e+07	0.730002	2887.3	2.76306e+06	0.173307	685.464	550935	0.0345562	136.677	1.16637e+07	0.731583	2893.56	2.77778e+06	0.17423	689.115	219172	0.0137471	54.3724	0	0	0	219172	0.0137471	54.3724	1.1664e+07	0.731597	2893.61	1.17348e+07
Barinas-Apure Basin	Central and South America	551	0	9.78	0			551	9.78	560.78	2012		Assessment of Undiscovered Conventional Oil and Gas Resources of South America and the Caribbean, 2012	https://pubs.usgs.gov/fs/2012/3046/fs2012-3046.pdf	1.119e+07	253832	0.0226839	12.7207	0	0	0	253832	0.0226839	12.7207	111145	0.00993251	5.56995	2.91034e+06	0.260085	145.85	3.03637e+06	0.271348	152.166	2.94572e+06	0.263246	147.623	292452	0.0261352	14.6561	0	0	0	292452	0.0261352	14.6561	3.25355e+06	0.290755	163.05	3.2621e+06
Barito Basin	Other Developing Asia	581.2	0	257	0			581.2	257	838.2	2020		Assessment of Undiscovered Conventional Oil and Gas Resources of Southeast Asia, 2020	https://pubs.usgs.gov/fs/2020/3046/fs20203046.pdf	5.0804e+06	0	0	0	588085	0.115756	97.0263	588085	0.115756	97.0263	4.49178e+06	0.884137	741.084	376846	0.0741764	62.1747	962931	0.189538	158.871	4.49357e+06	0.88449	741.38	82293.3	0.0161982	13.5773	0	0	0	82293.3	0.0161982	13.5773	1.04414e+06	0.205523	172.269	5.07831e+06
Baykit Arch	Russia and former Soviet states	426	34	38	60			460	98	558	2012		Assessment of Undiscovered Oil and Gas Resources of the Southern Siberian Craton (Baykit High, Nepa–Botuoba High, Angara−Lena Terrace, and Cis−Patom Foredeep Provinces), Russia, 2011; An estimate of undiscovered conventional oil and gas resources of the world, 2012	https://pubs.usgs.gov/fs/2011/3155/report/FS11-3155.pdf	2.01963e+07	0	0	0	0	0	0	0	0	0	208818	0.0103394	5.76938	605958	0.0300034	16.7419	605958	0.0300034	16.7419	605958	0.0300034	16.7419	0	0	0	0	0	0	0	0	0	605958	0.0300034	16.7419	605958
Beibuwan Basin	China and India	441.25	0	79	0			441.25	79	520.25	2020		Assessment of Undiscovered Conventional Oil and Gas Resources of Southeast Asia, 2020	https://pubs.usgs.gov/fs/2020/3046/fs20203046.pdf	2.15867e+06	0	0	0	1.9387e+06	0.898099	467.236	1.9387e+06	0.898099	467.236	208818	0.0967345	50.3261	0	0	0	1.9387e+06	0.898099	467.236	208818	0.0967345	50.3261	23916.2	0.0110791	5.76392	0	0	0	23916.2	0.0110791	5.76392	1.94819e+06	0.902497	469.524	2.14073e+06
Beirut	Middle East	32.05	0	9.76	0			32.05	9.76	41.81	2012		An estimate of undiscovered conventional oil and gas resources of the world, 2012	https://pubs.er.usgs.gov/publication/ds69FF	2.77997e+06	14184.2	0.00510226	0.213326	0	0	0	14184.2	0.00510226	0.213326	2.03221e+06	0.731016	30.5638	102455	0.0368548	1.5409	116182	0.0417925	1.74735	2.03687e+06	0.732696	30.634	1.85352e+06	0.666741	27.8764	0	0	0	1.85352e+06	0.666741	27.8764	1.86405e+06	0.670528	28.0348	2.39418e+06
Bend Arch-Fort Worth Basin	USA	98.46	0	23.84	0	300	900	398.46	923.84	1322.3	2003	2021	Assessment of Undiscovered Oil and Gas Resources of the Bend Arch-Fort Worth Basin Province of North-Central Texas and Southwestern Oklahoma, 2003 / Assumptions to the Annual Energy Outlook 2023: Oil and Gas Supply Module	https://pubs.usgs.gov/fs/2004/3022/fs-2004-3022.pdf / https://www.eia.gov/outlooks/aeo/assumptions/pdf/OGSM_Assumptions.pdf	1.42597e+07	68159.2	0.00477984	6.32039	0	0	0	68159.2	0.00477984	6.32039	1.49617e+06	0.104923	138.739	44072.7	0.00309072	4.08685	112223	0.00786994	10.4064	1.5353e+06	0.107667	142.368	1.47696e+06	0.103576	136.959	0	0	0	1.47696e+06	0.103576	136.959	1.58485e+06	0.111142	146.963	2.34652e+06
Beni Basin	Central and South America	2.52	0	32.93	0			2.52	32.93	35.45	2012		An estimate of undiscovered conventional oil and gas resources of the world, 2012	https://pubs.er.usgs.gov/publication/ds69FF	1.84516e+07	2.75981e+06	0.14957	5.30226	0	0	0	2.75981e+06	0.14957	5.30226	3.68988e+06	0.199976	7.08916	7.20132e+06	0.390282	13.8355	8.36268e+06	0.453223	16.0667	8.50129e+06	0.460735	16.333	48224.1	0.00261354	0.0926502	2.17703e+06	0.117986	4.18261	2.22526e+06	0.1206	4.27526	8.51971e+06	0.461733	16.3684	8.92057e+06
Bighorn Basin	USA	67	0	13	0			67	13	80	2008		Executive Summary—Assessment of Undiscovered Oil and Gas Resources of the Bighorn Basin Province, Wyoming and Montana, 2008	https://pubs.usgs.gov/dds/dds-069/dds-069-v/REPORTS/69_V_CH_1.pdf	2.68159e+06	0	0	0	0	0	0	0	0	0	0	0	0	120066	0.0447743	3.58195	120066	0.0447743	3.58195	120066	0.0447743	3.58195	0	0	0	0	0	0	0	0	0	120066	0.0447743	3.58195	120066
Bintuni/Sulawati Province	Other Developing Asia	164.5	0	168.5	0			164.5	168.5	333	2020		Assessment of Undiscovered Conventional Oil and Gas Resources of New Guinea, Papua Barat, Seram, and Timor-Leste, 2020	https://pubs.usgs.gov/fs/2022/3046/fs20223046.pdf	2.10474e+07	9.95945e+06	0.473191	157.573	1.25077e+07	0.594265	197.89	2.09918e+07	0.997358	332.12	303099	0.0144008	4.79546	2.14747e+06	0.10203	33.9761	2.1013e+07	0.998363	332.455	2.43163e+06	0.115531	38.4718	0	0	0	1.35188e+06	0.0642302	21.3887	1.35188e+06	0.0642302	21.3887	2.1013e+07	0.998363	332.455	2.10342e+07
Black Warrior Basin	USA	5.9	0	7.6	0			5.9	7.6	13.5	2007		Executive Summary—Assessment of Undiscovered Oil and Gas Resources of the Black Warrior Basin Province of Alabama and Mississippi, 2007	https://pubs.usgs.gov/dds/dds-069/dds-069-i/REPORTS/69_I_CH_1.pdf	6.05575e+06	0	0	0	0	0	0	0	0	0	4.87586e+06	0.805162	10.8697	154252	0.025472	0.343873	154252	0.025472	0.343873	4.89784e+06	0.808792	10.9187	663150	0.109507	1.47835	0	0	0	663150	0.109507	1.47835	808584	0.133523	1.80257	5.10027e+06
Bohaiwan Basin	China and India	4674	14139	262	86			18813	348	19161	2020		Assessment of undiscovered conventional oil and gas resources of China, 2020	https://pubs.usgs.gov/fs/2021/3051/fs20213051.pdf	2.42326e+07	13369.3	0.000551706	10.5712	1403.42	5.79146e-05	1.1097	14772.4	0.00060961	11.6807	0	0	0	224289	0.00925568	177.348	239062	0.00986529	189.029	224289	0.00925568	177.348	9.81026e+06	0.404837	7757.08	0	0	0	9.81026e+06	0.404837	7757.08	9.99917e+06	0.412633	7906.45	9.99917e+06
Bohemia	Europe	0	0	0	2			0	2	2	2000		World Petroleum Assessment 2000 (wep_prvg_excel)	https://certmapper.cr.usgs.gov/data/wep/dds60/wep_prvg.htm	1.59997e+07	0	0	0	0	0	0	0	0	0	0	0	0	5.00878e+06	0.313055	0.62611	5.00878e+06	0.313055	0.62611	5.00878e+06	0.313055	0.62611	7.85123e+06	0.490711	0.981423	0	0	0	7.85123e+06	0.490711	0.981423	1.06088e+07	0.663065	1.32613	1.06088e+07
Bombay	China and India	1854	5065	497.26	263			6919	760.26	7679.26	2012		Assessment of Undiscovered Oil and Gas Resources of the Assam, Bombay, Cauvery, and Krishna–Godavari Geologic Provinces, South Asia, 2011 ; An estimate of undiscovered conventional oil and gas resources of the world, 2012	https://pubs.usgs.gov/fs/2012/3059/contents/FS2012-3059.pdf	4.24309e+07	3597.37	8.47819e-05	0.651062	5.60783e+06	0.132164	1014.92	5.6083e+06	0.132175	1015.01	0	0	0	2.9981e+06	0.0706584	542.604	8.51925e+06	0.200779	1541.84	2.9981e+06	0.0706584	542.604	4.69059e+06	0.110547	848.916	0	0	0	4.69059e+06	0.110547	848.916	1.29435e+07	0.30505	2342.56	1.29435e+07
Bonaparte Gulf Basin	Australia and other OECD Pacific	302	393	276	435			695	711	1406	2020		Assessment of Undiscovered Conventional Oil and Gas Resources of the Perth Basin, NW Shelf, Browse Basin, and Bonaparte Gulf Basin Provinces of Western Australia, 2020	https://pubs.usgs.gov/fs/2021/3060/fs20213060.pdf	3.66653e+07	0	0	0	2.89165e+07	0.788663	1108.86	2.89165e+07	0.788663	1108.86	0	0	0	7.02254e+06	0.191531	269.293	3.02179e+07	0.824155	1158.76	7.02254e+06	0.191531	269.293	0	0	0	0	0	0	0	0	0	3.02179e+07	0.824155	1158.76	3.02179e+07
Browse Basin	Australia and other OECD Pacific	173	0	994	0			173	994	1167	2020		Assessment of Undiscovered Conventional Oil and Gas Resources of the Perth Basin, NW Shelf, Browse Basin, and Bonaparte Gulf Basin Provinces of Western Australia, 2020	https://pubs.usgs.gov/fs/2021/3060/fs20213060.pdf	1.69647e+07	0	0	0	1.25127e+07	0.737569	860.743	1.25127e+07	0.737569	860.743	0	0	0	2.98641e+06	0.176037	205.435	1.27969e+07	0.754327	880.3	2.98641e+06	0.176037	205.435	0	0	0	0	0	0	0	0	0	1.27969e+07	0.754327	880.3	1.27969e+07
Burgos Basin	Central and South America	6164	0	516	0	6338		12502	516	13018	2012	2013	Assessment of Undiscovered, Conventional Oil and Gas Resources of Mexico, Guatemala, and Belize, 2012 / Technically Recoverable Shale Oil and Shale Gas Resources: Mexico	https://pubs.usgs.gov/fs/2012/3069/FS12-3069.pdf / https://www.eia.gov/analysis/studies/worldshalegas/pdf/Mexico_2013.pdf?zscb=46294696	9.60021e+06	0	0	0	0	0	0	0	0	0	4.64977e+06	0.48434	6305.14	547879	0.0570695	742.931	547879	0.0570695	742.931	4.84847e+06	0.505038	6574.58	168863	0.0175895	228.98	0	0	0	168863	0.0175895	228.98	715705	0.0745511	970.506	4.84847e+06
Cagayan Basin	Other Developing Asia	31.75	0	102	0			31.75	102	133.75	2020		Assessment of Undiscovered Conventional Oil and Gas Resources of Southeast Asia, 2020	https://pubs.usgs.gov/fs/2020/3046/fs20203046.pdf	4.48132e+06	2.07886e+06	0.463894	62.0458	2.48323e+06	0.55413	74.1148	4.42434e+06	0.987285	132.049	2.00396e+06	0.44718	59.8103	205257	0.0458028	6.12613	4.42434e+06	0.987285	132.049	2.00514e+06	0.447445	59.8458	0	0	0	0	0	0	0	0	0	4.42434e+06	0.987285	132.049	4.47885e+06
Cambridge Arch-Central Kansas Uplift	USA	200	0	20	0			200	20	220	1995		Cambridge Arch-Central Kansas Uplift 1995 Assessment	https://certmapper.cr.usgs.gov/data/apps/noga-95/?provcode=53	1.03023e+07	0	0	0	0	0	0	0	0	0	0	0	0	86339.9	0.00838063	1.84374	86339.9	0.00838063	1.84374	86339.9	0.00838063	1.84374	69173.9	0.00671441	1.47717	0	0	0	69173.9	0.00671441	1.47717	155044	0.0150494	3.31087	155044
Campeche-Sigsbee Salt Basin	Central and South America	2865	0	151	0			2865	151	3016	2012		Assessment of Undiscovered, Conventional Oil and Gas Resources of Mexico, Guatemala, and Belize, 2012	https://pubs.usgs.gov/fs/2012/3069/FS12-3069.pdf	1.12017e+07	0	0	0	939788	0.0838972	253.034	939788	0.0838972	253.034	0	0	0	0	0	0	939788	0.0838972	253.034	0	0	0	0	0	0	0	0	0	0	0	0	939788	0.0838972	253.034	939788
Campos Basin	Central and South America	14736	8287	996	10			23023	1006	24029	2012		Assessment of Undiscovered Conventional Oil and Gas Resources of South America and the Caribbean, 2012	https://pubs.usgs.gov/fs/2012/3046/fs2012-3046.pdf	1.3125e+07	668384	0.0509245	1223.67	2.63754e+06	0.200956	4828.77	3.27599e+06	0.249599	5997.63	443227	0.0337697	811.452	117072	0.0089198	214.334	3.30164e+06	0.251554	6044.59	518297	0.0394894	948.89	414440	0.0315764	758.75	0	0	0	414440	0.0315764	758.75	3.36688e+06	0.256524	6164.03	3.36688e+06
Canning Basin	Australia and other OECD Pacific	356	0	68	0	9746		10102	68	10170	2017	2013	Assessment of Undiscovered Oil and Gas Resources in the Canning Basin Province, Australia, 2017 / Technically Recoverable Shale Oil and Shale Gas Resources: Australia	https://pubs.usgs.gov/fs/2018/3023/fs20183023.pdf / https://www.eia.gov/analysis/studies/worldshalegas/pdf/Australia_2013.pdf?zscb=60643915	4.22213e+07	110778	0.00262374	26.6834	989762	0.0234422	238.408	1.09295e+06	0.0258862	263.262	0	0	0	1.11536e+07	0.264169	2686.6	1.18211e+07	0.27998	2847.4	1.11536e+07	0.264169	2686.6	0	0	0	0	0	0	0	0	0	1.18211e+07	0.27998	2847.4	1.18211e+07
Carnarvon Basin	Australia and other OECD Pacific	21.91	19	23.29	0			40.91	23.29	64.2	2012		An estimate of undiscovered conventional oil and gas resources of the world, 2012	https://pubs.er.usgs.gov/publication/ds69FF	2.53985e+07	853359	0.0335988	2.15704	9.86625e+06	0.388458	24.939	1.03941e+07	0.409239	26.2731	2.24096e+06	0.088232	5.6645	7.01816e+06	0.276322	17.7399	1.34492e+07	0.529527	33.9956	8.32438e+06	0.327751	21.0416	15676.3	0.000617212	0.039625	0	0	0	15676.3	0.000617212	0.039625	1.34649e+07	0.530144	34.0352	1.46637e+07
Carpathian-Balkanian Basin	Europe	1013	1825	116	56	479		3317	172	3489	2012	2013	Total Petroleum Systems of the Carpathian–Balkanian Basin Province of Romania and Bulgaria; An estimate of undiscovered conventional oil and gas resources of the world, 2012 / Technically Recoverable Shale Oil and Shale Gas Resources: Other Eastern Europe	https://pubs.usgs.gov/bul/2204/f/pdf/B2204F_508.pdf / https://www.eia.gov/analysis/studies/worldshalegas/pdf/Eastern_Europe_BULGARIA_ROMANIA_UKRAINE_2013.pdf?zscb=58456397	1.75933e+07	0	0	0	0	0	0	0	0	0	0	0	0	4.11681e+06	0.233999	816.421	4.11681e+06	0.233999	816.421	4.11681e+06	0.233999	816.421	3.99042e+06	0.226815	791.357	0	0	0	3.99042e+06	0.226815	791.357	7.42989e+06	0.422313	1473.45	7.42989e+06
Cauvery	China and India	917.28	0	638.16	0	229		1146.28	638.16	1784.44	2012	2013	An estimate of undiscovered conventional oil and gas resources of the world, 2012 / Technically Recoverable Shale Oil and Shale Gas Resources: India and Pakistan	https://pubs.er.usgs.gov/publication/ds69FF / https://www.eia.gov/analysis/studies/worldshalegas/pdf/India_Pakistan_2013.pdf?zscb=16159209	1.70033e+07	368961	0.0216994	38.7212	1.32007e+07	0.776361	1385.37	1.34951e+07	0.793676	1416.27	861134	0.050645	90.373	1.68934e+06	0.0993537	177.291	1.41307e+07	0.831053	1482.96	2.08747e+06	0.122768	219.073	629320	0.0370116	66.045	0	0	0	629320	0.0370116	66.045	1.46363e+07	0.860789	1536.03	1.49808e+07
Central Afghanistan	Other Developing Asia	12.71	0	1.24	0			12.71	1.24	13.95	2012		An estimate of undiscovered conventional oil and gas resources of the world, 2012	https://pubs.er.usgs.gov/publication/ds69FF	1.7132e+07	0	0	0	0	0	0	0	0	0	0	0	0	123681	0.0072193	0.100709	123681	0.0072193	0.100709	123681	0.0072193	0.100709	166093	0.00969492	0.135244	0	0	0	166093	0.00969492	0.135244	289774	0.0169142	0.235953	289774
Central Alaska	USA	170	0	10	0			170	10	180	2013		USGS NATIONAL ASSESSMENT OF OIL AND GAS RESOURCES UPDATE (March, 2013)	https://certmapper.cr.usgs.gov/data/noga00/natl/tabular/2013/Summary_13_Final.xls	7.95253e+07	0	0	0	0	0	0	0	0	0	0	0	0	9.69673e+06	0.121933	21.9479	9.69673e+06	0.121933	21.9479	9.69673e+06	0.121933	21.9479	130440	0.00164023	0.295241	0	0	0	130440	0.00164023	0.295241	9.82645e+06	0.123564	22.2415	9.82645e+06
Central Barents Platform	Europe	2033	0	277	0			2033	277	2310	2012		Assessment of Undiscovered Petroleum Resources of the Barents Sea Shelf; An estimate of undiscovered conventional oil and gas resources of the world, 2012	https://pubs.usgs.gov/fs/2009/3037/pdf/FS09-3037.pdf	5.00951e+07	0	0	0	0	0	0	0	0	0	0	0	0	926935	0.0185035	42.7431	926935	0.0185035	42.7431	926935	0.0185035	42.7431	0	0	0	0	0	0	0	0	0	926935	0.0185035	42.7431	926935
Central Coastal	USA	490	0	10	0			490	10	500	2013		USGS NATIONAL ASSESSMENT OF OIL AND GAS RESOURCES UPDATE (March, 2013)	https://certmapper.cr.usgs.gov/data/noga00/natl/tabular/2013/Summary_13_Final.xls	2.10142e+06	2.04193e+06	0.971692	485.846	0	0	0	2.04193e+06	0.971692	485.846	1.82601e+06	0.868942	434.471	563543	0.268173	134.086	2.1011e+06	0.999847	499.923	2.08708e+06	0.993176	496.588	357017	0.169893	84.9467	0	0	0	357017	0.169893	84.9467	2.1011e+06	0.999847	499.923	2.1011e+06
Central Iranian Basins	Middle East	8.83	0	0.86	0			8.83	0.86	9.69	2012		An estimate of undiscovered conventional oil and gas resources of the world, 2012	https://pubs.er.usgs.gov/publication/ds69FF	4.07096e+07	0	0	0	0	0	0	0	0	0	9.90665e+06	0.243349	2.35806	3.69239e+06	0.0907009	0.878891	3.69239e+06	0.0907009	0.878891	1.30967e+07	0.321712	3.11739	7.63798e+06	0.187621	1.81805	0	0	0	7.63798e+06	0.187621	1.81805	1.10265e+07	0.270859	2.62462	1.81749e+07
Central Okhotsk High	Russia and former Soviet states	106.9	0	15.13	0			106.9	15.13	122.03	2012		An estimate of undiscovered conventional oil and gas resources of the world, 2012	https://pubs.er.usgs.gov/publication/ds69FF	4.60688e+07	0	0	0	0	0	0	0	0	0	0	0	0	155931	0.00338474	0.41304	155931	0.00338474	0.41304	155931	0.00338474	0.41304	0	0	0	0	0	0	0	0	0	155931	0.00338474	0.41304	155931
Central Oman Platform	Middle East	72.59	68	58.54	6			140.59	64.54	205.13	2012		An estimate of undiscovered conventional oil and gas resources of the world, 2012	https://pubs.er.usgs.gov/publication/ds69FF	1.33484e+06	0	0	0	0	0	0	0	0	0	0	0	0	0	0	0	0	0	0	0	0	0	0	0	0	0	0	0	0	0	0	0	0	0	0
Central Sumatra Basin	Other Developing Asia	400.111	4868	116.111	11	2774		8042.11	127.111	8169.22	2020	2013	Assessment of Undiscovered Conventional Oil and Gas Resources of Southeast Asia, 2020 / Technically Recoverable Shale Oil and Shale Gas Resources: Indonesia	https://pubs.usgs.gov/fs/2020/3046/fs20203046.pdf / https://www.eia.gov/analysis/studies/worldshalegas/pdf/Indonesia_2013.pdf?zscb=12869860	1.18169e+07	524830	0.0444135	362.824	1.40568e+06	0.118955	971.773	1.93051e+06	0.163368	1334.59	1.04402e+07	0.883496	7217.47	1.36581e+06	0.115581	944.205	3.09422e+06	0.261847	2139.09	1.05084e+07	0.889269	7264.64	124537	0.0105389	86.0949	0	0	0	124537	0.0105389	86.0949	3.21164e+06	0.271784	2220.26	1.1807e+07
Central Vietnam Basin	Other Developing Asia	115.5	0	169.5	0			115.5	169.5	285	2020		Assessment of Undiscovered Conventional Oil and Gas Resources of Southeast Asia, 2020	https://pubs.usgs.gov/fs/2020/3046/fs20203046.pdf	1.13898e+07	30867.4	0.00271009	0.772375	9.28976e+06	0.815621	232.452	9.30108e+06	0.816614	232.735	131565	0.0115511	3.29207	66427.9	0.00583222	1.66218	9.33039e+06	0.819188	233.469	161356	0.0141667	4.03751	37972.5	0.00333391	0.950163	0	0	0	37972.5	0.00333391	0.950163	9.33337e+06	0.81945	233.543	9.40853e+06
Chad	Africa	2315	0	391	0	3363		5678	391	6069	2012	2014	Executive Summary—Geologic Assessment of Undiscovered Hydrocarbon Resources of Sub-Saharan Africa; An estimate of undiscovered conventional oil and gas resources of the world, 2012 ; Technically Recoverable Shale Oil and Shale Gas Resources: Chad	https://pubs.usgs.gov/dds/dds-069/dds-069-gg/REPORTS/69_GG_CH_1.pdf / https://www.eia.gov/analysis/studies/worldshalegas/pdf/Chad_2014.pdf?zscb=599922	1.14482e+08	22988.4	0.000200804	1.21868	0	0	0	22988.4	0.000200804	1.21868	0	0	0	3.11293e+07	0.271914	1650.25	3.11504e+07	0.272099	1651.37	3.11293e+07	0.271914	1650.25	505316	0.00441393	26.7882	0	0	0	505316	0.00441393	26.7882	3.16041e+07	0.276062	1675.42	3.16041e+07
Challenger Plateau (Deepwater Northland and Deepwater Taranaki Basins)	Australia and other OECD Pacific	716	0	143	0			716	143	859	2020		Assessment of undiscovered conventional oil and gas resources of the greater Taranaki Basin and East Coast Basin of New Zealand, 2020	https://pubs.usgs.gov/fs/2021/3059/fs20213059.pdf	3.77169e+07	21774.9	0.000577326	0.495923	0	0	0	21774.9	0.000577326	0.495923	5379.78	0.000142636	0.122524	4.336e+06	0.114962	98.7523	4.35121e+06	0.115365	99.0985	4.33604e+06	0.114963	98.7532	0	0	0	0	0	0	0	0	0	4.35121e+06	0.115365	99.0985	4.35121e+06
Cherokee Platform	USA	3	0	4	0			3	4	7	2015		Assessment of Undiscovered Oil and Gas Resources in the Cherokee Platform Province Area of Kansas, Oklahoma, and Missouri, 2015	https://pubs.usgs.gov/fs/2015/3054/fs20153054.pdf	6.87191e+06	0	0	0	0	0	0	0	0	0	0	0	0	160383	0.023339	0.163373	160383	0.023339	0.163373	160383	0.023339	0.163373	413736	0.0602068	0.421448	0	0	0	413736	0.0602068	0.421448	571397	0.0831497	0.582048	571397
Chicontepec Basin	Central and South America	15	0	2	0			15	2	17	2000		World Petroleum Assessment 2000 (wep_prvg_excel)	https://certmapper.cr.usgs.gov/data/wep/dds60/wep_prvg.htm	1.00489e+06	653317	0.650135	11.0523	0	0	0	653317	0.650135	11.0523	1.00489e+06	1	17	110.978	0.000110437	0.00187743	653413	0.650231	11.0539	1.00489e+06	1	17	0	0	0	0	0	0	0	0	0	653413	0.650231	11.0539	1.00489e+06
Cincinnati Arch	USA	20	0	10	0			20	10	30	2013		USGS NATIONAL ASSESSMENT OF OIL AND GAS RESOURCES UPDATE (March, 2013)	https://certmapper.cr.usgs.gov/data/noga00/natl/tabular/2013/Summary_13_Final.xls	1.68558e+07	0	0	0	0	0	0	0	0	0	98385.5	0.00583688	0.175106	1.39825e+06	0.0829532	2.48859	1.39825e+06	0.0829532	2.48859	1.49624e+06	0.0887666	2.663	3.76606e+06	0.223428	6.70283	0	0	0	3.76606e+06	0.223428	6.70283	4.9517e+06	0.293768	8.81304	5.0497e+06
Cis-Patom Foredeep	Russia and former Soviet states	259.92	0	114.89	0			259.92	114.89	374.81	2012		An estimate of undiscovered conventional oil and gas resources of the world, 2012	https://pubs.er.usgs.gov/publication/ds69FF	1.19438e+07	0	0	0	0	0	0	0	0	0	0	0	0	834549	0.0698733	26.1892	834549	0.0698733	26.1892	834549	0.0698733	26.1892	46660.5	0.00390669	1.46427	0	0	0	46660.5	0.00390669	1.46427	881210	0.07378	27.6535	881210
Cuyo Basin	Central and South America	21	0	0	0			21	0	21	2017		Assessment of Undiscovered Oil and Gas Resources in the Cuyo Basin Province, Argentina, 2017	https://pubs.usgs.gov/fs/2017/3042/fs20173042.pdf	1.25782e+07	28.7834	2.28836e-06	4.80555e-05	0	0	0	28.7834	2.28836e-06	4.80555e-05	32553.2	0.00258807	0.0543495	1.19179e+06	0.0947506	1.98976	1.19182e+06	0.0947529	1.98981	1.22434e+06	0.0973387	2.04411	621897	0.0494425	1.03829	0	0	0	621897	0.0494425	1.03829	1.8091e+06	0.143829	3.0204	1.84166e+06
Cyrenaica Basin	Africa	12.78	0	2.88	0			12.78	2.88	15.66	2012		An estimate of undiscovered conventional oil and gas resources of the world, 2012	https://pubs.er.usgs.gov/publication/ds69FF	1.74859e+07	33660.7	0.00192502	0.0301458	0	0	0	33660.7	0.00192502	0.0301458	371447	0.0212427	0.33266	173927	0.00994671	0.155765	207588	0.0118717	0.185911	545373	0.0311894	0.488425	76087.4	0.00435136	0.0681423	0	0	0	76087.4	0.00435136	0.0681423	250117	0.0143039	0.223999	579147
Cyrenaica Uplift	Africa	138.9	0	56.28	0			138.9	56.28	195.18	2012		An estimate of undiscovered conventional oil and gas resources of the world, 2012	https://pubs.er.usgs.gov/publication/ds69FF	5.87824e+06	85198.5	0.0144939	2.82891	0	0	0	85198.5	0.0144939	2.82891	1.67149e+06	0.284353	55.4999	32061.9	0.00545435	1.06458	117260	0.0199482	3.89349	1.67149e+06	0.284353	55.4999	304491	0.0517996	10.1103	0	0	0	304491	0.0517996	10.1103	402327	0.0684434	13.3588	1.85517e+06
Denver Basin	USA	64.4	0	7.91	0	16200	3900	16264.4	3907.91	20172.3	2002	2021	Executive Summary—2002 Assessment of Undiscovered Oil and Gas in the Denver Basin Province, Colorado, Kansas, Nebraska, South Dakota, and Wyoming / Assumptions to the Annual Energy Outlook 2023: Oil and Gas Supply Module	https://pubs.usgs.gov/dds/dds-069/dds-069-p/REPORTS/69_P_CH_1.pdf / https://www.eia.gov/outlooks/aeo/assumptions/pdf/OGSM_Assumptions.pdf	1.58161e+07	0	0	0	0	0	0	0	0	0	0	0	0	462909	0.0292682	590.408	462909	0.0292682	590.408	462909	0.0292682	590.408	1.29857e+06	0.0821045	1656.24	0	0	0	1.29857e+06	0.0821045	1656.24	1.73073e+06	0.109428	2207.42	1.73073e+06
Deryugin Basin	Russia and former Soviet states	2378.49	0	336.65	0			2378.49	336.65	2715.14	2012		An estimate of undiscovered conventional oil and gas resources of the world, 2012	https://pubs.er.usgs.gov/publication/ds69FF	2.02965e+07	0	0	0	0	0	0	0	0	0	0	0	0	23378.5	0.00115185	3.12744	23378.5	0.00115185	3.12744	23378.5	0.00115185	3.12744	0	0	0	0	0	0	0	0	0	23378.5	0.00115185	3.12744	23378.5
Dnieper-Donets Basin	Russia and former Soviet states	83.89	1501	129.76	81	1146		2730.89	210.76	2941.65	2012	2013	Assessment of Undiscovered Oil and Gas Resources of the Dnieper–Donets Basin Province and Pripyat Basin Province, Russia, Ukraine, and Belarus, 2010; An estimate of undiscovered conventional oil and gas resources of the world, 2012; Technically Recoverable Shale Oil and Shale Gas Resources: Other Eastern Europe	https://pubs.usgs.gov/fs/2011/3051/pdf/fs2011-3051.pdf / https://www.eia.gov/analysis/studies/worldshalegas/pdf/Eastern_Europe_BULGARIA_ROMANIA_UKRAINE_2013.pdf?zscb=51235852	9.87602e+06	0	0	0	0	0	0	0	0	0	0	0	0	326475	0.0330574	97.2432	326475	0.0330574	97.2432	326475	0.0330574	97.2432	3.41398e+06	0.345684	1016.88	0	0	0	3.41398e+06	0.345684	1016.88	3.63988e+06	0.368557	1084.17	3.63988e+06
East African Rift	Africa	13438	0	24	0			13438	24	13462	2016		Assessment of Conventional Oil Resources of the East African Rift Province, East Africa, 2016	https://pubs.usgs.gov/fs/2017/3006/fs20173006.pdf	2.91616e+08	3.85645e+07	0.132244	1780.27	16621	5.6996e-05	0.767281	3.85811e+07	0.132301	1781.04	3.60265e+07	0.123541	1663.1	8.86917e+07	0.304138	4094.31	1.15276e+08	0.395298	5321.51	1.14679e+08	0.393254	5293.99	7.75822e+06	0.0266042	358.146	0	0	0	7.75822e+06	0.0266042	358.146	1.19141e+08	0.408555	5499.97	1.32664e+08
East China Sea Basin	China and India	791	0	451	0			791	451	1242	2020		Assessment of undiscovered conventional oil and gas resources of China, 2020	https://pubs.usgs.gov/fs/2021/3051/fs20213051.pdf	2.85187e+07	166393	0.00583453	7.24649	2.46708e+07	0.865073	1074.42	2.4699e+07	0.866063	1075.65	514.106	1.8027e-05	0.0223895	1.15786e+06	0.0406	50.4252	2.48474e+07	0.871265	1082.11	1.15838e+06	0.0406181	50.4476	235311	0.00825112	10.2479	0	0	0	235311	0.00825112	10.2479	2.48474e+07	0.871265	1082.11	2.48474e+07
East Flank Oman Sub-basin	Middle East	123.04	0	15.18	0			123.04	15.18	138.22	2012		An estimate of undiscovered conventional oil and gas resources of the world, 2012	https://pubs.er.usgs.gov/publication/ds69FF	1.67337e+06	0	0	0	0	0	0	0	0	0	781780	0.467188	64.5747	147736	0.088286	12.2029	147736	0.088286	12.2029	876234	0.523633	72.3765	0	0	0	0	0	0	0	0	0	147736	0.088286	12.2029	876234
East Greenland Rift Basins	Europe	8901	0	8121	0			8901	8121	17022	2012		An estimate of undiscovered conventional oil and gas resources of the world, 2012	https://pubs.er.usgs.gov/publication/ds69FF	3.5624e+07	0	0	0	0	0	0	0	0	0	0	0	0	3.02614e+06	0.0849468	1445.96	3.02614e+06	0.0849468	1445.96	3.02614e+06	0.0849468	1445.96	0	0	0	0	0	0	0	0	0	3.02614e+06	0.0849468	1445.96	3.02614e+06
East Java Basin	Other Developing Asia	400.111	0	116.111	0			400.111	116.111	516.222	2020		Assessment of Undiscovered Conventional Oil and Gas Resources of Southeast Asia, 2020	https://pubs.usgs.gov/fs/2020/3046/fs20203046.pdf	1.89011e+07	2.33409e+06	0.12349	63.7481	1.65875e+07	0.877596	453.035	1.85451e+07	0.981164	506.499	2.34168e+06	0.123891	63.9554	71089	0.0037611	1.94156	1.85579e+07	0.981843	506.849	2.39775e+06	0.126858	65.4868	165083	0.00873402	4.50869	0	0	0	165083	0.00873402	4.50869	1.85579e+07	0.981843	506.849	1.88958e+07
East Natuna Basin	Other Developing Asia	233.25	0	110.5	0			233.25	110.5	343.75	2020		Assessment of Undiscovered Conventional Oil and Gas Resources of Southeast Asia, 2020	https://pubs.usgs.gov/fs/2020/3046/fs20203046.pdf	3.3949e+06	0	0	0	3.3949e+06	1	343.75	3.3949e+06	1	343.75	102.388	3.01593e-05	0.0103673	57596.9	0.0169657	5.83197	3.3949e+06	1	343.75	57699.3	0.0169959	5.84234	0	0	0	0	0	0	0	0	0	3.3949e+06	1	343.75	3.3949e+06
East Patagonia Basin	Central and South America	1303.21	0	502.17	0			1303.21	502.17	1805.38	2012		An estimate of undiscovered conventional oil and gas resources of the world, 2012	https://pubs.er.usgs.gov/publication/ds69FF	6.99328e+07	0	0	0	0	0	0	0	0	0	0	0	0	0	0	0	0	0	0	0	0	0	0	0	0	0	0	0	0	0	0	0	0	0	0
East Venezuela Basin	Central and South America	3379	16395	1059	674			19774	1733	21507	2012		Assessment of Undiscovered Conventional Oil and Gas Resources of South America and the Caribbean, 2012	https://pubs.usgs.gov/fs/2012/3046/fs2012-3046.pdf	3.03553e+07	1.78762e+06	0.0588899	1266.55	2.0442e+06	0.0673424	1448.33	3.75033e+06	0.123548	2657.14	289758	0.00954555	205.296	8.44876e+06	0.278329	5986.03	1.14813e+07	0.37823	8134.59	8.53446e+06	0.281152	6046.74	1.34226e+06	0.0442185	951.007	0	0	0	1.34226e+06	0.0442185	951.007	1.2188e+07	0.401513	8635.34	1.22025e+07
Eastern Great Basin	USA	1598	0	85	0			1598	85	1683	2007		Executive Summary—Geologic Assessment of Undiscovered Oil and Gas Resources of the Eastern Great Basin Province, Nevada, Utah, Idaho, and Arizona	https://pubs.usgs.gov/dds/dds-069/dds-069-l/REPORTS/69_L_CH_1.pdf	2.79864e+07	80156.8	0.00286414	4.82035	0	0	0	80156.8	0.00286414	4.82035	0	0	0	3.29019e+06	0.117564	197.86	3.34544e+06	0.119538	201.183	3.29019e+06	0.117564	197.86	1.09903e+06	0.0392703	66.0918	0	0	0	1.09903e+06	0.0392703	66.0918	4.27472e+06	0.152743	257.067	4.27472e+06
Eastern Oregon-Washington	USA	0	0	9.81	0			0	9.81	9.81	2006		Assessment of Undiscovered Gas Resources of the Eastern Oregon and Washington Province, 2006	https://pubs.usgs.gov/fs/2006/3091/pdf/fs06-3091_508.pdf	1.80648e+07	16881.7	0.000934504	0.00916748	0	0	0	16881.7	0.000934504	0.00916748	0	0	0	1.15923e+06	0.0641703	0.62951	1.1706e+06	0.0647999	0.635687	1.15923e+06	0.0641703	0.62951	829078	0.0458946	0.450226	0	0	0	829078	0.0458946	0.450226	1.98202e+06	0.109717	1.07632	1.98202e+06
Erlian Basin	China and India	62	0	0	0			62	0	62	2018		Assessment of Undiscovered Conventional Oil Resources of the East Gobi, Nyalga, Tamtsag-Hailar, Erlian, and Yingen Basins of Mongolia and China, 2018	https://pubs.usgs.gov/fs/2018/3041/fs20183041.pdf	1.17305e+07	0	0	0	0	0	0	0	0	0	0	0	0	244219	0.0208193	1.29079	244219	0.0208193	1.29079	244219	0.0208193	1.29079	0	0	0	0	0	0	0	0	0	244219	0.0208193	1.29079	244219
Eromanga Basin	Australia and other OECD Pacific	68	0	19	0	1566		1634	19	1653	2016	2013	Assessment of Undiscovered Conventional Oil and Gas Resources of the Cooper and Eromanga Basins, Australia, 2016 / Technically Recoverable Shale Oil and Shale Gas Resources: Australia	https://pubs.usgs.gov/fs/2016/3028/fs20163028.pdf / https://www.eia.gov/analysis/studies/worldshalegas/pdf/Australia_2013.pdf?zscb=60643915	1.27706e+08	0	0	0	0	0	0	0	0	0	0	0	0	1.75138e+07	0.137141	226.694	1.75138e+07	0.137141	226.694	1.75138e+07	0.137141	226.694	56751.1	0.000444387	0.734572	0	0	0	56751.1	0.000444387	0.734572	1.75138e+07	0.137141	226.694	1.75138e+07
Espirito Santo Basin	Central and South America	1908	37	612.77	1			1945	613.77	2558.77	2012		An estimate of undiscovered conventional oil and gas resources of the world, 2012	https://pubs.er.usgs.gov/publication/ds69FF	1.43574e+07	866198	0.0603311	154.373	3.69201e+06	0.25715	657.987	4.43151e+06	0.308656	789.781	734302	0.0511445	130.867	6.23689e+06	0.434402	1111.54	6.75399e+06	0.470418	1203.69	6.27906e+06	0.437339	1119.05	169301	0.0117919	30.1727	0	0	0	169301	0.0117919	30.1727	6.75731e+06	0.47065	1204.28	6.75731e+06
Essaouni Basin	Africa	7685	0	3148	0			7685	3148	10833	2012		Assessment of Undiscovered Conventional Oil and Gas Resources of North Africa, 2012	https://pubs.usgs.gov/fs/2012/3147/FS12-3147.pdf	1.19812e+07	0	0	0	26238.5	0.00218997	23.7239	26238.5	0.00218997	23.7239	2.45623e+06	0.205006	2220.83	997488	0.0832543	901.894	1.02373e+06	0.0854443	925.618	3.11553e+06	0.260034	2816.95	465815	0.0388787	421.173	0	0	0	465815	0.0388787	421.173	1.40208e+06	0.117023	1267.71	3.28711e+06
Euphrates/Mardin	Middle East	317.75	312	33.26	18			629.75	51.26	681.01	2012		An estimate of undiscovered conventional oil and gas resources of the world, 2012	https://pubs.er.usgs.gov/publication/ds69FF	6.41219e+06	0	0	0	0	0	0	0	0	0	3.36544e+06	0.52485	357.428	6667.55	0.00103982	0.70813	6667.55	0.00103982	0.70813	3.37211e+06	0.52589	358.136	548823	0.0855905	58.288	0	0	0	548823	0.0855905	58.288	551603	0.0860241	58.5832	3.67446e+06
Fahud Salt Basin	Middle East	393.87	1918	98.33	145			2311.87	243.33	2555.2	2012		An estimate of undiscovered conventional oil and gas resources of the world, 2012	https://pubs.er.usgs.gov/publication/ds69FF	1.6163e+06	0	0	0	0	0	0	0	0	0	0	0	0	0	0	0	0	0	0	0	0	0	0	0	0	0	0	0	0	0	0	0	0	0	0
Falklands Plateau	Central and South America	5302	0	1178	0			5302	1178	6480	2012		Assessment of Undiscovered Conventional Oil and Gas Resources of South America and the Caribbean, 2012	https://pubs.usgs.gov/fs/2012/3046/fs2012-3046.pdf	2.52644e+07	0	0	0	0	0	0	0	0	0	0	0	0	11319.3	0.000448034	2.90326	11319.3	0.000448034	2.90326	11319.3	0.000448034	2.90326	0	0	0	0	0	0	0	0	0	11319.3	0.000448034	2.90326	11319.3
Fezzan Uplift	Africa	2.2	0	0.7	0			2.2	0.7	2.9	2012		An estimate of undiscovered conventional oil and gas resources of the world, 2012	https://pubs.er.usgs.gov/publication/ds69FF	9.8389e+06	0	0	0	0	0	0	0	0	0	0	0	0	0	0	0	0	0	0	0	0	0	0	0	0	0	0	0	0	0	0	0	0	0	0
Forest City Basin	USA	20	0	10	0			20	10	30	2013		USGS NATIONAL ASSESSMENT OF OIL AND GAS RESOURCES UPDATE (March, 2013)	https://certmapper.cr.usgs.gov/data/noga00/natl/tabular/2013/Summary_13_Final.xls	8.30727e+06	0	0	0	0	0	0	0	0	0	0	0	0	126116	0.0151814	0.455442	126116	0.0151814	0.455442	126116	0.0151814	0.455442	722722	0.0869987	2.60996	0	0	0	722722	0.0869987	2.60996	843691	0.101561	3.04682	843691
Foz de Amazonas Basin	Central and South America	684	0	1733	0			684	1733	2417	2012		Assessment of Undiscovered Conventional Oil and Gas Resources of South America and the Caribbean, 2012	https://pubs.usgs.gov/fs/2012/3046/fs2012-3046.pdf	4.83256e+07	54947.5	0.00113703	2.74819	0	0	0	54947.5	0.00113703	2.74819	0	0	0	5.89332e+06	0.12195	294.754	5.9065e+06	0.122223	295.413	5.89332e+06	0.12195	294.754	112091	0.00231949	5.60621	0	0	0	112091	0.00231949	5.60621	5.95575e+06	0.123242	297.876	5.95575e+06
Ganges-Brahmaputra Delta	China and India	103	3	273	48			106	321	427	2000		World Petroleum Assessment 2000 (wep_prvg_excel)	https://certmapper.cr.usgs.gov/data/wep/dds60/wep_prvg.htm	4.35267e+07	478048	0.0109829	4.68969	3.70383e+06	0.0850933	36.3348	4.18651e+06	0.0961826	41.07	5.38534e+06	0.123725	52.8306	2.20049e+06	0.0505549	21.5869	6.17257e+06	0.141811	60.5533	7.41461e+06	0.170346	72.7379	2.62638e+06	0.0603396	25.765	0	0	0	2.62638e+06	0.0603396	25.765	8.6991e+06	0.199857	85.3388	1.33855e+07
Ghaba Salt Basin	Middle East	107.79	878	104.73	476			985.79	580.73	1566.52	2012		An estimate of undiscovered conventional oil and gas resources of the world, 2012	https://pubs.er.usgs.gov/publication/ds69FF	2.65782e+06	0	0	0	0	0	0	0	0	0	0	0	0	0	0	0	0	0	0	0	0	0	0	0	0	0	0	0	0	0	0	0	0	0	0
Ghudun-Khasfeh Flank Province	Middle East	74.11	0	85.96	0			74.11	85.96	160.07	2012		An estimate of undiscovered conventional oil and gas resources of the world, 2012	https://pubs.er.usgs.gov/publication/ds69FF	1.39153e+07	0	0	0	0	0	0	0	0	0	357053	0.0256591	4.10725	0	0	0	0	0	0	357053	0.0256591	4.10725	0	0	0	0	0	0	0	0	0	0	0	0	357053
Gippsland Basin	Australia and other OECD Pacific	134.25	784	119.2	546			918.25	665.2	1583.45	2012		An estimate of undiscovered conventional oil and gas resources of the world, 2012	https://pubs.er.usgs.gov/publication/ds69FF	6.24209e+06	164717	0.026388	41.7841	149907	0.0240154	38.0272	314550	0.0503918	79.7929	0	0	0	520988	0.0834637	132.161	779817	0.124929	197.818	520988	0.0834637	132.161	252145	0.0403943	63.9624	0	0	0	252145	0.0403943	63.9624	1.0184e+06	0.16315	258.339	1.0184e+06
Gobi Basin	Other Developing Asia	8	0	0	0	1706		1714	0	1714	2018	2013	Assessment of Undiscovered Conventional Oil Resources of the East Gobi, Nyalga, Tamtsag-Hailar, Erlian, and Yingen Basins of Mongolia and China, 2018 / Technically Recoverable Shale Oil and Shale Gas Resources: Mongolia	https://pubs.usgs.gov/fs/2018/3041/fs20183041.pdf / https://www.eia.gov/analysis/studies/worldshalegas/pdf/Mongolia_2013.pdf?zscb=64861476	1.44094e+07	0	0	0	0	0	0	0	0	0	0	0	0	2.23216e+06	0.15491	265.516	2.23216e+06	0.15491	265.516	2.23216e+06	0.15491	265.516	0	0	0	0	0	0	0	0	0	2.23216e+06	0.15491	265.516	2.23216e+06
Grand Erg/Ahnet Basin	Africa	378	388	46	4189	190		956	4235	5191	2018	2013	Assessment of Undiscovered Conventional Oil and Gas Resources of the Grand Erg/Ahnet Province, Algeria, 2018 / Technically Recoverable Shale Oil and Shale Gas Resources: Algeria	https://pubs.usgs.gov/fs/2019/3031/fs20193031.pdf / https://www.eia.gov/analysis/studies/worldshalegas/pdf/Algeria_2013.pdf?zscb=79547383	5.6918e+07	0	0	0	0	0	0	0	0	0	961991	0.0169014	87.7349	1.09375e+06	0.0192163	99.7517	1.09375e+06	0.0192163	99.7517	1.71129e+06	0.0300659	156.072	240131	0.0042189	21.9003	0	0	0	240131	0.0042189	21.9003	1.27565e+06	0.0224121	116.341	1.89064e+06
Greater Antilles Deformed Belt	Central and South America	5622.92	232	940.77	0			5854.92	940.77	6795.69	2012		An estimate of undiscovered conventional oil and gas resources of the world, 2012	https://pubs.er.usgs.gov/publication/ds69FF	5.55925e+07	2.40707e+07	0.432985	2942.43	2.96642e+07	0.5336	3626.18	5.07744e+07	0.913332	6206.72	1.98088e+07	0.356322	2421.46	1.05344e+07	0.189494	1287.74	5.17602e+07	0.931065	6327.23	2.66e+07	0.478482	3251.62	957429	0.0172223	117.037	0	0	0	957429	0.0172223	117.037	5.17602e+07	0.931065	6327.23	5.17814e+07
Greater Ghawar Uplift	Middle East	3494.71	83956	277.12	8546			87450.7	8823.12	96273.8	2012		An estimate of undiscovered conventional oil and gas resources of the world, 2012	https://pubs.er.usgs.gov/publication/ds69FF	8.59432e+06	0	0	0	0	0	0	0	0	0	0	0	0	799274	0.0930003	8953.5	799274	0.0930003	8953.5	799274	0.0930003	8953.5	492593	0.0573161	5518.04	0	0	0	492593	0.0573161	5518.04	1.28639e+06	0.14968	14410.2	1.28639e+06
Greater Sarawak Basin	Other Developing Asia	233.25	649	110.5	323			882.25	433.5	1315.75	2020		Assessment of Undiscovered Conventional Oil and Gas Resources of Southeast Asia, 2020	https://pubs.usgs.gov/fs/2020/3046/fs20203046.pdf	2.74401e+07	2.60393e+06	0.0948948	124.858	1.76677e+07	0.643861	847.161	2.02121e+07	0.736589	969.167	3.65437e+06	0.133176	175.226	840303	0.0306231	40.2924	2.04428e+07	0.744995	980.227	3.70847e+06	0.135148	177.821	76031.2	0.0027708	3.64568	0	0	0	76031.2	0.0027708	3.64568	2.04608e+07	0.745652	981.092	2.13175e+07
Guajira Basin	Central and South America	63	0	54	0			63	54	117	2012		Assessment of Undiscovered Conventional Oil and Gas Resources of South America and the Caribbean, 2012	https://pubs.usgs.gov/fs/2012/3046/fs2012-3046.pdf	2.42748e+06	470731	0.193918	22.6884	2.08645e+06	0.859516	100.563	2.42616e+06	0.999456	116.936	0	0	0	755155	0.311087	36.3971	2.42616e+06	0.999458	116.937	755155	0.311087	36.3971	61878.8	0.025491	2.98245	0	0	0	61878.8	0.025491	2.98245	2.42616e+06	0.999458	116.937	2.42616e+06
Gulf Coast Basins	USA	1480	0	5170	0	28900	28100	30380	33270	63650	2013	2021	USGS NATIONAL ASSESSMENT OF OIL AND GAS RESOURCES UPDATE (March, 2013) / Assumptions to the Annual Energy Outlook 2023: Oil and Gas Supply Module	https://certmapper.cr.usgs.gov/data/noga00/natl/tabular/2013/Summary_13_Final.xls / https://www.eia.gov/outlooks/aeo/assumptions/pdf/OGSM_Assumptions.pdf	6.37734e+07	1.46827e+06	0.0230232	1465.42	0	0	0	1.46827e+06	0.0230232	1465.42	5.82492e+07	0.913378	58136.5	2.0717e+06	0.0324853	2067.69	3.4909e+06	0.0547392	3484.15	5.85769e+07	0.918516	58463.5	1.01593e+07	0.159303	10139.6	0	0	0	1.01593e+07	0.159303	10139.6	1.29307e+07	0.20276	12905.6	5.98505e+07
Gulf of Guinea	Africa	4071	162	1145	36			4233	1181	5414	2012		Executive Summary—Geologic Assessment of Undiscovered Hydrocarbon Resources of Sub-Saharan Africa	https://pubs.usgs.gov/dds/dds-069/dds-069-gg/REPORTS/69_GG_CH_1.pdf	1.33915e+07	44607	0.003331	18.0341	1.08399e+06	0.080946	438.242	1.12853e+06	0.0842725	456.252	1.86921e+06	0.139582	755.696	970648	0.0724826	392.421	2.07862e+06	0.15522	840.361	2.57812e+06	0.192519	1042.3	2.60415e+06	0.194464	1052.83	0	0	0	2.60415e+06	0.194464	1052.83	3.94912e+06	0.294898	1596.58	4.75901e+06
Guyana-Suriname Basin	Central and South America	13738.2	46	1192.19	0			13784.2	1192.19	14976.4	2012		An estimate of undiscovered conventional oil and gas resources of the world, 2012	https://pubs.er.usgs.gov/publication/ds69FF	4.62202e+07	81706.9	0.00176777	26.4748	0	0	0	81706.9	0.00176777	26.4748	0	0	0	1.18456e+06	0.0256286	383.823	1.26378e+06	0.0273426	409.493	1.18456e+06	0.0256286	383.823	181753	0.00393232	58.8918	0	0	0	181753	0.00393232	58.8918	1.43475e+06	0.0310416	464.89	1.43475e+06
Hail-Ga'Ara Arch	Middle East	117.93	0	189.1	0			117.93	189.1	307.03	2012		An estimate of undiscovered conventional oil and gas resources of the world, 2012	https://pubs.er.usgs.gov/publication/ds69FF	1.08994e+07	0	0	0	0	0	0	0	0	0	0	0	0	348130	0.0319402	9.80659	348130	0.0319402	9.80659	348130	0.0319402	9.80659	110979	0.0101821	3.12621	0	0	0	110979	0.0101821	3.12621	459109	0.0421223	12.9328	459109
Haleb	Middle East	145.24	0	9.32	0			145.24	9.32	154.56	2012		An estimate of undiscovered conventional oil and gas resources of the world, 2012	https://pubs.er.usgs.gov/publication/ds69FF	4.0174e+06	0	0	0	0	0	0	0	0	0	3.30817e+06	0.82346	127.274	13938.5	0.00346954	0.536252	13938.5	0.00346954	0.536252	3.30821e+06	0.82347	127.275	745198	0.185492	28.6697	0	0	0	745198	0.185492	28.6697	751025	0.186943	28.8939	3.33748e+06
Hamra Basin	Africa	840.34	0	409.84	0			840.34	409.84	1250.18	2012		An estimate of undiscovered conventional oil and gas resources of the world, 2012	https://pubs.er.usgs.gov/publication/ds69FF	2.01423e+07	0	0	0	0	0	0	0	0	0	259564	0.0128865	16.1104	0	0	0	0	0	0	259564	0.0128865	16.1104	107866	0.00535517	6.69493	0	0	0	107866	0.00535517	6.69493	107505	0.00533725	6.67253	367429
Hanna, Laramie, Shirley Basins	USA	56	0	9.65	0			56	9.65	65.65	2005		Executive Summary—2005 Geologic Assessment of Undiscovered Oil and Gas Resources, Hanna, Laramie, and Shirley Basins Province, Wyoming and Colorado	https://pubs.usgs.gov/dds/dds-069/dds-069-k/REPORTS/69_K_CH_1.pdf	1.6669e+06	24970.6	0.0149803	0.983454	0	0	0	24970.6	0.0149803	0.983454	0	0	0	34731.3	0.0208359	1.36788	58696	0.0352128	2.31172	34731.3	0.0208359	1.36788	0	0	0	0	0	0	0	0	0	58696	0.0352128	2.31172	58696
Hope Basin OCS	USA	2.5	0	11.48	0			2.5	11.48	13.98	2012		An estimate of undiscovered conventional oil and gas resources of the world, 2012	https://pubs.er.usgs.gov/publication/ds69FF	6.76415e+06	0	0	0	0	0	0	0	0	0	0	0	0	0	0	0	0	0	0	0	0	0	0	0	0	0	0	0	0	0	0	0	0	0	0
Huqf-Haushi Uplift	Middle East	30	0	18	0			30	18	48	2000		World Petroleum Assessment 2000 (wep_prvg_excel)	https://certmapper.cr.usgs.gov/data/wep/dds60/wep_prvg.htm	3.2592e+06	0	0	0	2278.75	0.000699174	0.0335604	2278.75	0.000699174	0.0335604	1.68662e+06	0.517494	24.8397	569851	0.174844	8.39249	572130	0.175543	8.42605	1.90933e+06	0.585827	28.1197	0	0	0	0	0	0	0	0	0	572130	0.175543	8.42605	1.91161e+06
Idaho-Snake River Downwarp	USA	10	0	0	0			10	0	10	2013		USGS NATIONAL ASSESSMENT OF OIL AND GAS RESOURCES UPDATE (March, 2013)	https://certmapper.cr.usgs.gov/data/noga00/natl/tabular/2013/Summary_13_Final.xls	1.88938e+07	0	0	0	0	0	0	0	0	0	0	0	0	1.98009e+06	0.104801	1.04801	1.98009e+06	0.104801	1.04801	1.98009e+06	0.104801	1.04801	564169	0.02986	0.2986	0	0	0	564169	0.02986	0.2986	2.50873e+06	0.132781	1.32781	2.50873e+06
Illinois Basin	USA	214	0	18	0			214	18	232	2007		Assessment of Undiscovered Oil and Gas Resources of the Illinois Basin, 2007	https://pubs.usgs.gov/fs/2007/3058/fs2007-3058.pdf	2.82033e+07	0	0	0	0	0	0	0	0	0	7.44355e+06	0.263925	61.2306	794713	0.0281781	6.53731	794713	0.0281781	6.53731	7.93706e+06	0.281423	65.2902	4.6915e+06	0.166346	38.5922	0	0	0	4.6915e+06	0.166346	38.5922	5.3788e+06	0.190716	44.246	1.15014e+07
Illizi Basin	Africa	1033.27	1384	974.08	824	510		2927.27	1798.08	4725.35	2012	2013	An estimate of undiscovered conventional oil and gas resources of the world, 2012 /Technically Recoverable Shale Oil and Shale Gas Resources: Algeria	https://pubs.er.usgs.gov/publication/ds69FF / https://www.eia.gov/analysis/studies/worldshalegas/pdf/Algeria_2013.pdf?zscb=79547383	1.6602e+07	0	0	0	0	0	0	0	0	0	0	0	0	3.1826e+06	0.1917	905.847	3.1826e+06	0.1917	905.847	3.1826e+06	0.1917	905.847	0	0	0	0	0	0	0	0	0	3.1826e+06	0.1917	905.847	3.1826e+06
Indo-Burman	Other Developing Asia	400.111	0	116.111	0			400.111	116.111	516.222	2020		Assessment of Undiscovered Conventional Oil and Gas Resources of Southeast Asia, 2020	https://pubs.usgs.gov/fs/2020/3046/fs20203046.pdf	1.8127e+07	3.4612e+06	0.190941	98.5681	1.01547e+07	0.560194	289.185	1.35317e+07	0.746494	385.357	7.77535e+06	0.428937	221.427	492920	0.0271925	14.0374	1.38307e+07	0.762989	393.872	7.83022e+06	0.431963	222.989	76420.1	0.00421581	2.17629	107975	0.00595655	3.0749	184395	0.0101724	5.25119	1.38983e+07	0.766718	395.797	1.78346e+07
Indus	Other Developing Asia	12	70	139	32	9080		9162	171	9333	2017	2013	Assessment of Undiscovered Oil and Gas Resources in the Lower Indus Basin, Pakistan, 2017 / Technically Recoverable Shale Oil and Shale Gas Resources: India and Pakistan	https://pubs.usgs.gov/fs/2017/3034/fs20173034.pdf / https://www.eia.gov/analysis/studies/worldshalegas/pdf/India_Pakistan_2013.pdf?zscb=17169034	7.41841e+07	0	0	0	3.63407e+06	0.0489871	457.197	3.63407e+06	0.0489871	457.197	848702	0.0114405	106.774	7.57217e+06	0.102073	952.644	1.11323e+07	0.150063	1400.54	8.41949e+06	0.113495	1059.24	1.5594e+07	0.210206	1961.86	0	0	0	1.5594e+07	0.210206	1961.86	2.59371e+07	0.349632	3263.12	2.63413e+07
Interior Homocline-Central Arch	Middle East	982.84	4616	339.8	263			5598.84	602.8	6201.64	2012		An estimate of undiscovered conventional oil and gas resources of the world, 2012	https://pubs.er.usgs.gov/publication/ds69FF	3.30388e+07	0	0	0	0	0	0	0	0	0	239070	0.00723601	44.8752	783435	0.0237125	147.057	783435	0.0237125	147.057	1.0225e+06	0.0309485	191.932	511364	0.0154777	95.987	0	0	0	511364	0.0154777	95.987	1.28798e+06	0.0389838	241.764	1.52705e+06
Irish Sea	Europe	3.67	0	0.67	0			3.67	0.67	4.34	2018		Assessment of Undiscovered Oil and Gas Resources in the Midlands Area, England, 2018	https://pubs.usgs.gov/fs/2018/3028/fs20183028.pdf	2.56424e+06	0	0	0	0	0	0	0	0	0	0	0	0	907298	0.353827	1.53561	907298	0.353827	1.53561	907298	0.353827	1.53561	1.14509e+06	0.446562	1.93808	0	0	0	1.14509e+06	0.446562	1.93808	1.77066e+06	0.690519	2.99685	1.77066e+06
Irrawaddy	Other Developing Asia	400.111	188	116.111	61			588.111	177.111	765.222	2020		Assessment of Undiscovered Conventional Oil and Gas Resources of Southeast Asia, 2020	https://pubs.usgs.gov/fs/2020/3046/fs20203046.pdf	5.52019e+07	545723	0.00988596	7.56496	2.97846e+07	0.539558	412.882	3.04799e+07	0.552153	422.519	1.54709e+07	0.28026	214.461	448444	0.00812371	6.21645	3.07163e+07	0.556435	425.797	1.55896e+07	0.28241	216.106	684601	0.0124018	9.49011	0	0	0	684601	0.0124018	9.49011	3.13931e+07	0.568697	435.179	4.53377e+07
Jafr-Tabuk Basin	Middle East	107.21	0	171.91	0	149		256.21	171.91	428.12	2012	2013	An estimate of undiscovered conventional oil and gas resources of the world, 2012 / Technically Recoverable Shale Oil and Shale Gas Resources: Jordan	https://pubs.er.usgs.gov/publication/ds69FF / https://www.eia.gov/analysis/studies/worldshalegas/pdf/Jordan_2013.pdf?zscb=44083395	1.88269e+07	0	0	0	0	0	0	0	0	0	762759	0.0405144	17.345	4.08939e+06	0.21721	92.992	4.08939e+06	0.21721	92.992	4.83388e+06	0.256755	109.922	777872	0.0413172	17.6887	0	0	0	777872	0.0413172	17.6887	4.85413e+06	0.25783	110.382	5.26711e+06
Junggar Basin	China and India	1000	5858	238	0	12146		19004	238	19242	2020	2013	Assessment of undiscovered conventional oil and gas resources of China, 2020 / Technically Recoverable Shale Oil and Shale Gas Resources: China	https://pubs.usgs.gov/fs/2021/3051/fs20213051.pdf / https://www.eia.gov/analysis/studies/worldshalegas/pdf/China_2013.pdf?zscb=19934384	1.60829e+07	0	0	0	0	0	0	0	0	0	2.36292e+06	0.146922	2827.07	125564	0.00780729	150.228	125564	0.00780729	150.228	2.41764e+06	0.150324	2892.53	901243	0.0560374	1078.27	0	0	0	901243	0.0560374	1078.27	1.01346e+06	0.0630147	1212.53	3.12645e+06
Khartoum	Africa	730.96	0	35.32	0			730.96	35.32	766.28	2012		An estimate of undiscovered conventional oil and gas resources of the world, 2012	https://pubs.er.usgs.gov/publication/ds69FF	3.25398e+07	0	0	0	0	0	0	0	0	0	0	0	0	1.70863e+06	0.0525087	40.2364	1.70863e+06	0.0525087	40.2364	1.70863e+06	0.0525087	40.2364	1.22363e+06	0.037604	28.8152	0	0	0	1.22363e+06	0.037604	28.8152	2.88232e+06	0.0885782	67.8757	2.88232e+06
Khleisha Uplift	Middle East	913.41	407	107.24	0			1320.41	107.24	1427.65	2012		An estimate of undiscovered conventional oil and gas resources of the world, 2012	https://pubs.er.usgs.gov/publication/ds69FF	3.98501e+06	0	0	0	0	0	0	0	0	0	0	0	0	8961.83	0.00224889	3.21062	8961.83	0.00224889	3.21062	8961.83	0.00224889	3.21062	275880	0.0692294	98.8354	0	0	0	275880	0.0692294	98.8354	277097	0.0695349	99.2716	277097
Khorat Platform	Other Developing Asia	17.5	0	4.5	0			17.5	4.5	22	2020		Assessment of Undiscovered Conventional Oil and Gas Resources of Southeast Asia, 2020	https://pubs.usgs.gov/fs/2020/3046/fs20203046.pdf	4.7436e+06	79501.5	0.0167597	0.368714	0	0	0	79501.5	0.0167597	0.368714	986372	0.207937	4.57462	234703	0.0494777	1.08851	303379	0.0639554	1.40702	1.18836e+06	0.250519	5.51142	2.10655e+06	0.444082	9.76981	0	0	0	2.10655e+06	0.444082	9.76981	2.28618e+06	0.481951	10.6029	2.90173e+06
Korea Bay Basin	China and India	1136	0	37	0			1136	37	1173	2017		Assessment of Undiscovered Conventional Oil and Gas Resources in the West Korea Bay–North Yellow Sea Basin, North Korea and China, 2017	https://pubs.usgs.gov/fs/2017/3041/fs20173041.pdf	2.58148e+06	0	0	0	0	0	0	0	0	0	0	0	0	0	0	0	0	0	0	0	0	0	0	0	0	0	0	0	0	0	0	0	0	0	0
Krishna-Godavari	China and India	396.37	0	411.98	0	605		1001.37	411.98	1413.35	2012	2013	An estimate of undiscovered conventional oil and gas resources of the world, 2012 / Technically Recoverable Shale Oil and Shale Gas Resources: India and Pakistan	https://pubs.er.usgs.gov/publication/ds69FF / https://www.eia.gov/analysis/studies/worldshalegas/pdf/India_Pakistan_2013.pdf?zscb=99305751	8.19591e+06	84569.6	0.0103185	14.5837	3.3566e+06	0.409545	578.831	3.44115e+06	0.419862	593.412	0	0	0	254794	0.031088	43.9382	3.68389e+06	0.449479	635.271	254794	0.031088	43.9382	905562	0.11049	156.16	0	0	0	905562	0.11049	156.16	4.38452e+06	0.534964	756.091	4.38452e+06
Kura Basin	Russia and former Soviet states	160.41	0	5.64	0			160.41	5.64	166.05	2012		An estimate of undiscovered conventional oil and gas resources of the world, 2012	https://pubs.er.usgs.gov/publication/ds69FF	6.12307e+06	50383.2	0.00822841	1.36633	0	0	0	50383.2	0.00822841	1.36633	6.08008e+06	0.992979	164.884	304786	0.0497766	8.26541	355007	0.0579786	9.62734	6.09595e+06	0.995571	165.314	1.40793e+06	0.229939	38.1814	0	0	0	1.40793e+06	0.229939	38.1814	1.67822e+06	0.274082	45.5113	6.11763e+06
Kutei Basin	Other Developing Asia	581.2	684	257	1230	675		1940.2	1487	3427.2	2020	2013	Assessment of Undiscovered Conventional Oil and Gas Resources of Southeast Asia, 2020 / Technically Recoverable Shale Oil and Shale Gas Resources: Indonesia	https://pubs.usgs.gov/fs/2020/3046/fs20203046.pdf / https://www.eia.gov/analysis/studies/worldshalegas/pdf/Indonesia_2013.pdf?zscb=12869860	2.13465e+07	516464	0.0241944	82.9189	1.06198e+07	0.497497	1705.02	1.10621e+07	0.518216	1776.03	1.07365e+07	0.502964	1723.76	891384	0.0417579	143.113	1.17465e+07	0.550278	1885.91	1.0875e+07	0.509454	1746	88838.4	0.00416174	14.2631	0	0	0	88838.4	0.00416174	14.2631	1.17965e+07	0.552619	1893.94	2.13249e+07
Labrador-Newfoundland Shelf	Canada	1233.33	1582	226.92	188			2815.33	414.92	3230.25	2012		An estimate of undiscovered conventional oil and gas resources of the world, 2012	https://pubs.er.usgs.gov/publication/ds69FF	7.29363e+07	0	0	0	0	0	0	0	0	0	0	0	0	0	0	0	0	0	0	0	0	0	0	0	0	0	0	0	0	0	0	0	0	0	0
Laptev Sea Shelf	Russia and former Soviet states	3115.56	0	861	0			3115.56	861	3976.56	2012		An estimate of undiscovered conventional oil and gas resources of the world, 2012	https://pubs.er.usgs.gov/publication/ds69FF	3.12071e+07	0	0	0	0	0	0	0	0	0	0	0	0	2.79719e+06	0.089633	356.431	2.79719e+06	0.089633	356.431	2.79719e+06	0.089633	356.431	0	0	0	0	0	0	0	0	0	2.79719e+06	0.089633	356.431	2.79719e+06
Las Animas Arch	USA	140	0	10	0			140	10	150	2013		USGS NATIONAL ASSESSMENT OF OIL AND GAS RESOURCES UPDATE (March, 2013)	https://certmapper.cr.usgs.gov/data/noga00/natl/tabular/2013/Summary_13_Final.xls	1.65449e+06	0	0	0	0	0	0	0	0	0	0	0	0	41038.3	0.0248043	3.72064	41038.3	0.0248043	3.72064	41038.3	0.0248043	3.72064	0	0	0	0	0	0	0	0	0	41038.3	0.0248043	3.72064	41038.3
Lena-Vilyuy Basin	Russia and former Soviet states	379	0	35.85	0			379	35.85	414.85	2012		An estimate of undiscovered conventional oil and gas resources of the world, 2012	https://pubs.er.usgs.gov/publication/ds69FF	3.1079e+07	0	0	0	0	0	0	0	0	0	0	0	0	5.20895e+06	0.167604	69.5304	5.20895e+06	0.167604	69.5304	5.20895e+06	0.167604	69.5304	53863.4	0.00173311	0.718982	0	0	0	53863.4	0.00173311	0.718982	5.26282e+06	0.169337	70.2493	5.26282e+06
Lesser Antilles Deformed Belt	Central and South America	153.87	4	355.37	0			157.87	355.37	513.24	2012		An estimate of undiscovered conventional oil and gas resources of the world, 2012	https://pubs.er.usgs.gov/publication/ds69FF	3.40905e+07	326191	0.00956836	4.91086	2.35169e+07	0.689836	354.052	2.36343e+07	0.69328	355.819	173512	0.00508974	2.61226	7.33573e+06	0.215184	110.441	2.6078e+07	0.764963	392.61	7.45498e+06	0.218682	112.236	234917	0.00689097	3.53672	0	0	0	234917	0.00689097	3.53672	2.61134e+07	0.766001	393.142	2.6138e+07
Lesser Caucasus	Middle East	1	0	0.5	0			1	0.5	1.5	2014		Geology and Assessment of the Undiscovered, Technically Recoverable Petroleum Resources of Armenia, 2013/ Assessment of Undiscovered, Technically Recoverable Oil and Gas Resources of Armenia, 2014	https://pubs.usgs.gov/dds/dds-069/dds-069-pp/dds69pp.pdf / https://pubs.usgs.gov/fs/2014/3048/pdf/fs2014-3048.pdf	3.06921e+07	216305	0.00704758	0.0105714	0	0	0	216305	0.00704758	0.0105714	2.5332e+07	0.825357	1.23804	1.19173e+06	0.0388285	0.0582427	1.39122e+06	0.0453281	0.0679921	2.53319e+07	0.825356	1.23803	4.12828e+06	0.134506	0.201759	0	0	0	4.12828e+06	0.134506	0.201759	5.48152e+06	0.178597	0.267896	2.6335e+07
Levantine Basin	Middle East	306	0	193	0			306	193	499	2020		Assessment of Undiscovered Conventional Oil and Gas Resources in the Eastern Mediterranean Area, 2020	https://pubs.usgs.gov/fs/2021/3032/fs20213032.pdf	7.53386e+06	0	0	0	0	0	0	0	0	0	248096	0.0329308	16.4325	104590	0.0138826	6.92744	104590	0.0138826	6.92744	335062	0.0444741	22.1926	848670	0.112647	56.211	0	0	0	848670	0.112647	56.211	851068	0.112966	56.3699	855969
Llanos Basin	Central and South America	2665	4224	513	451	630		7519	964	8483	2012	2013	Assessment of Undiscovered Conventional Oil and Gas Resources of South America and the Caribbean, 2012 / Technically Recoverable Shale Oil and Shale Gas Resources: Northern South America	https://pubs.usgs.gov/fs/2012/3046/fs2012-3046.pdf / https://www.eia.gov/analysis/studies/worldshalegas/pdf/Northern_South_America_Columbia_Venezuela_2013.pdf?zscb=55707400	3.33401e+07	8.03251e+06	0.240927	2043.78	0	0	0	8.03251e+06	0.240927	2043.78	5.82166e+06	0.174614	1481.25	3.89845e+06	0.11693	991.917	1.03331e+07	0.30993	2629.13	8.16336e+06	0.244851	2077.07	183974	0.00551811	46.8101	963694	0.028905	245.201	1.14767e+06	0.0344231	292.011	1.12947e+07	0.338772	2873.8	1.1404e+07
Los Angeles Basin	USA	980	0	60	0			980	60	1040	2013		USGS NATIONAL ASSESSMENT OF OIL AND GAS RESOURCES UPDATE (March, 2013)	https://certmapper.cr.usgs.gov/data/noga00/natl/tabular/2013/Summary_13_Final.xls	770839	554913	0.719882	748.677	0	0	0	554913	0.719882	748.677	493786	0.640583	666.207	70677.1	0.0916886	95.3562	595530	0.772575	803.478	531007	0.688869	716.424	538264	0.698283	726.215	0	0	0	538264	0.698283	726.215	609228	0.790345	821.959	632785
Lower Magdalena	Central and South America	97	0	224	0			97	224	321	2012		Assessment of Undiscovered Conventional Oil and Gas Resources of South America and the Caribbean, 2012	https://pubs.usgs.gov/fs/2012/3046/fs2012-3046.pdf	9.79277e+06	6.75799e+06	0.6901	221.522	3.07167e+06	0.313667	100.687	9.50196e+06	0.970304	311.468	5.53713e+06	0.56543	181.503	1.69309e+06	0.172892	55.4982	9.60274e+06	0.980595	314.771	5.53713e+06	0.56543	181.503	332954	0.034	10.914	0	0	0	332954	0.034	10.914	9.60274e+06	0.980595	314.771	9.7695e+06
Ludlov Saddle	Russia and former Soviet states	39	0	591	0			39	591	630	2000		World Petroleum Assessment 2000 (wep_prvg_excel)	https://certmapper.cr.usgs.gov/data/wep/dds60/wep_prvg.htm	2.8879e+06	0	0	0	0	0	0	0	0	0	0	0	0	0	0	0	0	0	0	0	0	0	0	0	0	0	0	0	0	0	0	0	0	0	0
Lusitanian Basin	Europe	55	0	8	0			55	8	63	2016		Assessment of Undiscovered Oil and Gas Resources of the Lusitanian Basin Province, Portugal, 2016	https://pubs.usgs.gov/fs/2016/3086/fs20163086.pdf	5.15429e+06	0	0	0	0	0	0	0	0	0	1.66102e+06	0.32226	20.3024	1.15588e+06	0.224257	14.1282	1.15588e+06	0.224257	14.1282	2.57554e+06	0.499688	31.4804	578169	0.112172	7.06686	0	0	0	578169	0.112172	7.06686	1.5258e+06	0.296024	18.6495	2.61251e+06
Mackenzie Foldbelt	USA	0	0	1	0			0	1	1	2000		World Petroleum Assessment 2000 (wep_prvg_excel)	https://certmapper.cr.usgs.gov/data/wep/dds60/wep_prvg.htm	3.11241e+07	0	0	0	0	0	0	0	0	0	0	0	0	4.99313e+06	0.160427	0.160427	4.99313e+06	0.160427	0.160427	4.99313e+06	0.160427	0.160427	0	0	0	0	0	0	0	0	0	4.99313e+06	0.160427	0.160427	4.99313e+06
Macuspana Basin	Central and South America	22.2	4	2	0			26.2	2	28.2	2012		Assessment of Undiscovered, Conventional Oil and Gas Resources of Mexico, Guatemala, and Belize, 2012	https://pubs.usgs.gov/fs/2012/3069/FS12-3069.pdf	623507	31857.3	0.0510938	1.44084	153368	0.245976	6.93654	185225	0.29707	8.37738	470336	0.754339	21.2724	317122	0.50861	14.3428	475170	0.762092	21.491	497316	0.797611	22.4926	8737.73	0.0140138	0.39519	0	0	0	8737.73	0.0140138	0.39519	475170	0.762092	21.491	623507
Magallanes Basin	Central and South America	205	620	182	123	8908		9733	305	10038	2012	2013	Assessment of Undiscovered Conventional Oil and Gas Resources of South America and the Caribbean, 2012 /Technically Recoverable Shale Oil and Shale Gas Resources: Other South America	https://pubs.usgs.gov/fs/2012/3046/fs2012-3046.pdf / https://www.eia.gov/analysis/studies/worldshalegas/pdf/Other_South_America_Bolivia_Chile_Paraguay_2013.pdf?zscb=76928164	2.573e+07	62013.3	0.00241016	24.1932	0	0	0	62013.3	0.00241016	24.1932	0	0	0	2.21288e+06	0.0860039	863.307	2.26538e+06	0.0880443	883.789	2.21288e+06	0.0860039	863.307	260976	0.0101429	101.814	0	0	0	260976	0.0101429	101.814	2.51966e+06	0.097927	982.992	2.51966e+06
Malay Basin	Other Developing Asia	233.25	2090	110.5	313			2323.25	423.5	2746.75	2020		Assessment of Undiscovered Conventional Oil and Gas Resources of Southeast Asia, 2020	https://pubs.usgs.gov/fs/2020/3046/fs20203046.pdf	1.47536e+07	0	0	0	1.47265e+07	0.998161	2741.7	1.47265e+07	0.998161	2741.7	534.32	3.62162e-05	0.0994768	0	0	0	1.47265e+07	0.998161	2741.7	534.32	3.62162e-05	0.0994768	0	0	0	0	0	0	0	0	0	1.46313e+07	0.991709	2723.98	1.47265e+07
Malvinas Basin	Central and South America	138	10	176.59	2			148	178.59	326.59	2012		Assessment of Undiscovered Conventional Oil and Gas Resources of South America and the Caribbean, 2012	https://pubs.usgs.gov/fs/2012/3046/fs2012-3046.pdf	9.68142e+06	0	0	0	0	0	0	0	0	0	0	0	0	0	0	0	0	0	0	0	0	0	0	0	0	0	0	0	0	0	0	0	0	0	0
Maracaibo Basin	Central and South America	929	13491	252.24	42	14835		29255	294.24	29549.2	2012	2013	Assessment of Undiscovered Conventional Oil and Gas Resources of South America and the Caribbean, 2012 / Technically Recoverable Shale Oil and Shale Gas Resources: Northern South America	https://pubs.usgs.gov/fs/2012/3046/fs2012-3046.pdf / https://www.eia.gov/analysis/studies/worldshalegas/pdf/Northern_South_America_Columbia_Venezuela_2013.pdf?zscb=66600218	5.93019e+06	3.91454e+06	0.660103	19505.5	73185.8	0.0123412	364.674	3.94036e+06	0.664459	19634.2	401147	0.0676449	1998.85	1.54779e+06	0.261002	7712.4	4.21321e+06	0.710469	20993.8	1.85338e+06	0.312533	9235.11	541415	0.0912982	2697.79	0	0	0	541415	0.0912982	2697.79	4.40088e+06	0.742115	21928.9	4.40088e+06
Marathon Thrust Belt	USA	20	0	10	0			20	10	30	2013		USGS NATIONAL ASSESSMENT OF OIL AND GAS RESOURCES UPDATE (March, 2013)	https://certmapper.cr.usgs.gov/data/noga00/natl/tabular/2013/Summary_13_Final.xls	2.43174e+06	120419	0.0495196	1.48559	0	0	0	120419	0.0495196	1.48559	113542	0.0466919	1.40076	296102	0.121766	3.65297	349781	0.14384	4.31519	382947	0.157479	4.72437	0	0	0	0	0	0	0	0	0	350887	0.144295	4.32885	435601
Ma'Rib-Al Jawf Basin	Middle East	439.16	683	41.84	277			1122.16	318.84	1441	2012		An estimate of undiscovered conventional oil and gas resources of the world, 2012	https://pubs.er.usgs.gov/publication/ds69FF	3.71295e+06	0	0	0	0	0	0	0	0	0	1.50468e+06	0.405252	583.968	0	0	0	0	0	0	1.50468e+06	0.405252	583.968	45377.1	0.0122213	17.6109	0	0	0	45377.1	0.0122213	17.6109	0	0	0	1.50468e+06
Masila-Jeza Basin	Middle East	548.96	488	8.84	2			1036.96	10.84	1047.8	2012		An estimate of undiscovered conventional oil and gas resources of the world, 2012	https://pubs.er.usgs.gov/publication/ds69FF	1.07196e+07	0	0	0	103571	0.0096618	10.1236	103571	0.0096618	10.1236	5.3245e+06	0.496706	520.448	0	0	0	103571	0.0096618	10.1236	5.3245e+06	0.496706	520.448	0	0	0	0	0	0	0	0	0	103571	0.0096618	10.1236	5.42778e+06
Mekong/Cuulong/Vung Tau Basin	Other Developing Asia	233.25	0	110.5	0			233.25	110.5	343.75	2020		Assessment of Undiscovered Conventional Oil and Gas Resources of Southeast Asia, 2020	https://pubs.usgs.gov/fs/2020/3046/fs20203046.pdf	7.92683e+06	111860	0.0141116	4.85086	5.85428e+06	0.738541	253.873	5.87169e+06	0.740737	254.628	2.07858e+06	0.262221	90.1385	109950	0.0138707	4.76804	5.9123e+06	0.74586	256.389	2.14393e+06	0.270465	92.9722	111905	0.0141172	4.8528	0	0	0	111905	0.0141172	4.8528	5.96516e+06	0.752528	258.682	7.92371e+06
Merauke Platform	Other Developing Asia	35.3	0	21.9	0			35.3	21.9	57.2	2012		An estimate of undiscovered conventional oil and gas resources of the world, 2012	https://pubs.er.usgs.gov/publication/ds69FF	3.10806e+07	1.5863e+06	0.0510384	2.9194	1.75845e+07	0.565773	32.3622	1.89135e+07	0.60853	34.8079	0	0	0	2.0387e+06	0.0655939	3.75197	2.01596e+07	0.648623	37.1012	2.0387e+06	0.0655939	3.75197	0	0	0	0	0	0	0	0	0	2.01596e+07	0.648623	37.1012	2.01596e+07
Mesopotamian Foredeep Basin	Middle East	26879.7	235696	2318.09	1837			262576	4155.09	266731	2012		An estimate of undiscovered conventional oil and gas resources of the world, 2012	https://pubs.er.usgs.gov/publication/ds69FF	2.80797e+07	0	0	0	74423.2	0.00265043	706.951	74423.2	0.00265043	706.951	0	0	0	1.77884e+06	0.0633496	16897.3	1.84676e+06	0.0657685	17542.5	1.77884e+06	0.0633496	16897.3	4.44653e+06	0.158354	42238	0	0	0	4.44653e+06	0.158354	42238	6.11364e+06	0.217725	58073.9	6.11364e+06
Michigan Basin	USA	990	0	220	0		1100	990	1320	2310	2015	2021	Executive Summary—Undiscovered Oil and Gas Resources of the U.S. Portion of the Michigan Basin / Assumptions to the Annual Energy Outlook 2023: Oil and Gas Supply Module	https://pubs.usgs.gov/dds/dds-069/dds-069-t/REPORTS/DDS-69-T_Chapter1.pdf / https://www.eia.gov/outlooks/aeo/assumptions/pdf/OGSM_Assumptions.pdf	3.06979e+07	0	0	0	0	0	0	0	0	0	0	0	0	4.27362e+06	0.139215	321.588	4.27362e+06	0.139215	321.588	4.27362e+06	0.139215	321.588	4.36337e+06	0.142139	328.341	0	0	0	4.36337e+06	0.142139	328.341	8.52154e+06	0.277594	641.242	8.52154e+06
Middle Caspian Basin	Russia and former Soviet states	1908	5193	352.62	31	1932		9033	383.62	9416.62	2012	2014	An estimate of undiscovered conventional oil and gas resources of the world, 2012 / Technically Recoverable Shale Oil and Shale Gas Resources: Kazakhstan	https://pubs.er.usgs.gov/publication/ds69FF / https://www.eia.gov/analysis/studies/worldshalegas/pdf/Kazakhstan_2014.pdf?zscb=8368761	4.12943e+07	313181	0.00758413	71.4169	0	0	0	313181	0.00758413	71.4169	1.31065e+07	0.317392	2988.76	5.18983e+06	0.125679	1183.47	5.41297e+06	0.131083	1234.36	1.7401e+07	0.421389	3968.06	4.25984e+06	0.103158	971.401	0	0	0	4.25984e+06	0.103158	971.401	9.43956e+06	0.228592	2152.57	1.7827e+07
Middle Magdalena	Central and South America	534	512	24.87	68	4756		5802	92.87	5894.87	2012	2013	Assessment of Undiscovered Conventional Oil and Gas Resources of South America and the Caribbean, 2012 / Technically Recoverable Shale Oil and Shale Gas Resources: Northern South America	https://pubs.usgs.gov/fs/2012/3046/fs2012-3046.pdf / https://www.eia.gov/analysis/studies/worldshalegas/pdf/Northern_South_America_Columbia_Venezuela_2013.pdf?zscb=68651833	3.1828e+06	3.1828e+06	1	5894.87	0	0	0	3.1828e+06	1	5894.87	3.14605e+06	0.988456	5826.82	517865	0.162707	959.139	3.1828e+06	1	5894.87	3.14605e+06	0.988456	5826.82	62377.4	0.0195983	115.529	0	0	0	62377.4	0.0195983	115.529	3.1828e+06	1	5894.87	3.1828e+06
Mid-North Sea High	Europe	4.24	0	1.07	0			4.24	1.07	5.31	2018		An estimate of undiscovered conventional oil and gas resources of the world, 2012 / Assessment of Undiscovered Oil and Gas Resources in the Midlands Area, England, 2018	https://pubs.er.usgs.gov/publication/ds69FF / https://pubs.usgs.gov/fs/2018/3028/fs20183028.pdf	8.11909e+06	0	0	0	0	0	0	0	0	0	0	0	0	2.62589e+06	0.323422	1.71737	2.62589e+06	0.323422	1.71737	2.62589e+06	0.323422	1.71737	1.34238e+06	0.165336	0.877932	0	0	0	1.34238e+06	0.165336	0.877932	3.84303e+06	0.473333	2.5134	3.84303e+06
Montana Thrust Belt	USA	783	0	812	0	400		1183	812	1995	2021	2021	Assessment of Undiscovered Conventional Oil and Gas Resources of the Montana Thrust Belt Province, 2021 / Assumptions to the Annual Energy Outlook 2023: Oil and Gas Supply Module	https://pubs.usgs.gov/fs/2022/3048/fs20223048.pdf / https://www.eia.gov/outlooks/aeo/assumptions/pdf/OGSM_Assumptions.pdf	1.06912e+07	0	0	0	0	0	0	0	0	0	0	0	0	1.3885e+06	0.129874	259.098	1.3885e+06	0.129874	259.098	1.3885e+06	0.129874	259.098	250120	0.023395	46.6731	0	0	0	250120	0.023395	46.6731	1.63498e+06	0.152928	305.092	1.63498e+06
Morondava	Africa	8600.07	0	4140.94	0			8600.07	4140.94	12741	2012		An estimate of undiscovered conventional oil and gas resources of the world, 2012	https://pubs.er.usgs.gov/publication/ds69FF	4.60694e+07	2.08223e+07	0.451976	5758.64	1.93765e+07	0.420593	5358.78	3.85283e+07	0.83631	10655.4	2.23482e+07	0.485099	6180.65	6.57672e+06	0.142757	1818.87	3.86438e+07	0.838818	10687.4	2.46344e+07	0.534724	6812.93	536493	0.0116453	148.373	0	0	0	536493	0.0116453	148.373	3.86781e+07	0.83956	10696.8	4.16921e+07
Mozambique Coastal	Africa	6542.04	0	3161.44	0			6542.04	3161.44	9703.48	2012		An estimate of undiscovered conventional oil and gas resources of the world, 2012	https://pubs.er.usgs.gov/publication/ds69FF	6.48646e+07	37022.2	0.000570762	5.53838	2.05494e+07	0.316805	3074.11	2.05813e+07	0.317297	3078.89	1.19165e+07	0.183714	1782.67	9.25505e+06	0.142683	1384.52	2.80615e+07	0.432617	4197.89	1.82537e+07	0.281412	2730.68	306650	0.00472754	45.8735	0	0	0	306650	0.00472754	45.8735	2.82855e+07	0.43607	4231.4	3.70093e+07
Nemaha Uplift	USA	120	0	30	0			120	30	150	2013		USGS NATIONAL ASSESSMENT OF OIL AND GAS RESOURCES UPDATE (March, 2013)	https://certmapper.cr.usgs.gov/data/noga00/natl/tabular/2013/Summary_13_Final.xls	4.17814e+06	0	0	0	0	0	0	0	0	0	0	0	0	42948.5	0.0102793	1.5419	42948.5	0.0102793	1.5419	42948.5	0.0102793	1.5419	408009	0.0976532	14.648	0	0	0	408009	0.0976532	14.648	445418	0.106607	15.991	445418
Nepa-Botuoba Arch	Russia and former Soviet states	1819.51	2005	695.37	297			3824.51	992.37	4816.88	2012		An estimate of undiscovered conventional oil and gas resources of the world, 2012	https://pubs.er.usgs.gov/publication/ds69FF	3.57879e+07	0	0	0	0	0	0	0	0	0	0	0	0	2.10367e+06	0.0587817	283.144	2.10367e+06	0.0587817	283.144	2.10367e+06	0.0587817	283.144	132952	0.00371501	17.8947	0	0	0	132952	0.00371501	17.8947	2.23663e+06	0.0624967	301.039	2.23663e+06
Neuquen Basin	Central and South America	334	838	69.73	260	19890		21062	329.73	21391.7	2012	2013	Assessment of Undiscovered Conventional Oil and Gas Resources of South America and the Caribbean, 2012 / Technically Recoverable Shale Oil and Shale Gas Resources: Argentina	https://pubs.usgs.gov/fs/2012/3046/fs2012-3046.pdf / https://www.eia.gov/analysis/studies/worldshalegas/pdf/Argentina_2013.pdf?zscb=21440196	1.73759e+07	479967	0.0276226	590.895	0	0	0	479967	0.0276226	590.895	308160	0.0177349	379.38	1.36432e+06	0.0785178	1679.63	1.78677e+06	0.102831	2199.72	1.62108e+06	0.0932947	1995.74	1.28536e+06	0.073974	1582.43	0	0	0	1.28536e+06	0.073974	1582.43	3.06119e+06	0.176174	3768.68	3.29356e+06
New Guinea Foreland Basin-Fold Belt	Central and South America	524	0	877	0			524	877	1401	2020		Assessment of Undiscovered Conventional Oil and Gas Resources of New Guinea, Papua Barat, Seram, and Timor-Leste, 2020	https://pubs.usgs.gov/fs/2022/3046/fs20223046.pdf	1.13266e+07	9.13493e+06	0.806505	1129.91	2.32113e+06	0.204928	287.104	1.1243e+07	0.992622	1390.66	0	0	0	339931	0.0300119	42.0466	1.1243e+07	0.992622	1390.66	339931	0.0300119	42.0466	4626.88	0.000408499	0.572306	0	0	0	4626.88	0.000408499	0.572306	1.1243e+07	0.992622	1390.66	1.1243e+07
New Zealand Orogenic Belt	Australia and other OECD Pacific	48.68	0	17.05	0			48.68	17.05	65.73	2012		An estimate of undiscovered conventional oil and gas resources of the world, 2012	https://pubs.er.usgs.gov/publication/ds69FF	4.26128e+07	9.72554e+06	0.228231	15.0016	0	0	0	9.72554e+06	0.228231	15.0016	1.85963e+07	0.436402	28.6847	8.21251e+06	0.192724	12.6678	1.2456e+07	0.292306	19.2133	1.93265e+07	0.453537	29.811	756119	0.017744	1.16631	0	0	0	756119	0.017744	1.16631	1.28377e+07	0.301264	19.8021	2.04798e+07
Niger Delta	Africa	15534	17925	6326	2832			33459	9158	42617	2016		Executive Summary—Geologic Assessment of Undiscovered Hydrocarbon Resources of Sub-Saharan Africa	https://pubs.usgs.gov/dds/dds-069/dds-069-gg/REPORTS/69_GG_CH_1.pdf	3.01077e+07	2.85038e+06	0.0946727	4034.67	4.38957e+06	0.145795	6213.36	7.20641e+06	0.239354	10200.6	3.90177e+06	0.129594	5522.89	840482	0.0279158	1189.69	7.67374e+06	0.254877	10862.1	4.24283e+06	0.140922	6005.66	1.55394e+06	0.0516127	2199.58	0	0	0	1.55394e+06	0.0516127	2199.58	8.2428e+06	0.273777	11667.6	9.09896e+06
Nile Delta Basin	Africa	573	0	2014	0			573	2014	2587	2020		Assessment of Undiscovered Conventional Oil and Gas Resources in the Eastern Mediterranean Area, 2020	https://pubs.usgs.gov/fs/2021/3032/fs20213032.pdf	9.12881e+06	360000	0.0394356	102.02	16945.9	0.00185631	4.80227	376946	0.0412919	106.822	237884	0.0260586	67.4137	119951	0.0131398	33.9926	496896	0.0544317	140.815	337357	0.0369552	95.6032	2.03287e+06	0.222687	576.092	0	0	0	2.03287e+06	0.222687	576.092	2.28034e+06	0.249796	646.222	2.32429e+06
North Barents Basin	Russia and former Soviet states	5322	0	593	0			5322	593	5915	2012		An estimate of undiscovered conventional oil and gas resources of the world, 2012	https://pubs.er.usgs.gov/publication/ds69FF	9.59085e+06	0	0	0	0	0	0	0	0	0	0	0	0	0	0	0	0	0	0	0	0	0	0	0	0	0	0	0	0	0	0	0	0	0	0
North Burma	Other Developing Asia	451.9	0	84.85	0			451.9	84.85	536.75	2012		An estimate of undiscovered conventional oil and gas resources of the world, 2012	https://pubs.er.usgs.gov/publication/ds69FF	1.13597e+07	2.44074e+06	0.214859	115.325	0	0	0	2.44074e+06	0.214859	115.325	1.13597e+07	1	536.75	2.51456e+06	0.221357	118.814	3.81587e+06	0.335912	180.301	1.13597e+07	1	536.75	26902.1	0.0023682	1.27113	0	0	0	26902.1	0.0023682	1.27113	3.835e+06	0.337596	181.205	1.13597e+07
North Carpathian Basin	Europe	391	286	112	3			677	115	792	2000		World Petroleum Assessment 2000 (wep_prvg_excel)	https://certmapper.cr.usgs.gov/data/wep/dds60/wep_prvg.htm	8.99931e+06	0	0	0	0	0	0	0	0	0	0	0	0	2.98046e+06	0.331187	262.3	2.98046e+06	0.331187	262.3	2.98046e+06	0.331187	262.3	2.74747e+06	0.305298	241.796	0	0	0	2.74747e+06	0.305298	241.796	5.07598e+06	0.564041	446.721	5.07598e+06
North Caspian Basin	Russia and former Soviet states	4671	9987	4864	8681	7070		21728	13545	35273	2012	2014	An estimate of undiscovered conventional oil and gas resources of the world, 2012 / Technically Recoverable Shale Oil and Shale Gas Resources: Kazakhstan	https://pubs.er.usgs.gov/publication/ds69FF / https://www.eia.gov/analysis/studies/worldshalegas/pdf/Kazakhstan_2014.pdf?zscb=92696241	5.39039e+07	0	0	0	0	0	0	0	0	0	0	0	0	5.67478e+06	0.105276	3713.4	5.67478e+06	0.105276	3713.4	5.67478e+06	0.105276	3713.4	1.60452e+06	0.0297663	1049.95	0	0	0	1.60452e+06	0.0297663	1049.95	7.18786e+06	0.133346	4703.51	7.18786e+06
North Chukchi Basin	Russia and former Soviet states	85.99	0	106.57	0			85.99	106.57	192.56	2012		An estimate of undiscovered conventional oil and gas resources of the world, 2012	https://pubs.er.usgs.gov/publication/ds69FF	3.72669e+07	0	0	0	0	0	0	0	0	0	0	0	0	1.96158e+06	0.0526359	10.1356	1.96158e+06	0.0526359	10.1356	1.96158e+06	0.0526359	10.1356	0	0	0	0	0	0	0	0	0	1.96158e+06	0.0526359	10.1356	1.96158e+06
North Harrah Volcanics	Middle East	75.05	0	120.33	0			75.05	120.33	195.38	2012		An estimate of undiscovered conventional oil and gas resources of the world, 2012	https://pubs.er.usgs.gov/publication/ds69FF	5.24842e+06	5815.85	0.00110811	0.216503	0	0	0	5815.85	0.00110811	0.216503	665726	0.126843	24.7826	1.39324e+06	0.265459	51.8654	1.39866e+06	0.266492	52.0672	2.04579e+06	0.389791	76.1574	403418	0.0768647	15.0178	0	0	0	403418	0.0768647	15.0178	1.79352e+06	0.341726	66.7664	2.29627e+06
North Sakhalin Basin	Russia and former Soviet states	2832.8	1428	400.95	161			4260.8	561.95	4822.75	2012		An estimate of undiscovered conventional oil and gas resources of the world, 2012	https://pubs.er.usgs.gov/publication/ds69FF	8.52202e+06	0	0	0	0	0	0	0	0	0	0	0	0	190455	0.0223486	107.782	190455	0.0223486	107.782	190455	0.0223486	107.782	45001	0.00528056	25.4668	0	0	0	45001	0.00528056	25.4668	235456	0.0276291	133.248	235456
North Sea Graben	Europe	5093.28	21427	854.53	5461			26520.3	6315.53	32835.8	2012		An estimate of undiscovered conventional oil and gas resources of the world, 2012	https://pubs.er.usgs.gov/publication/ds69FF	2.0927e+07	0	0	0	0	0	0	0	0	0	0	0	0	1.26805e+06	0.0605941	1989.66	1.26805e+06	0.0605941	1989.66	1.26805e+06	0.0605941	1989.66	27126.4	0.00129624	42.5631	0	0	0	27126.4	0.00129624	42.5631	1.29384e+06	0.0618264	2030.12	1.29384e+06
North Sumatra Basin	Other Developing Asia	400.111	178	116.111	343			578.111	459.111	1037.22	2020		Assessment of Undiscovered Conventional Oil and Gas Resources of Southeast Asia, 2020	https://pubs.usgs.gov/fs/2020/3046/fs20203046.pdf	2.59756e+07	740301	0.0284999	29.5607	1.70474e+07	0.656283	680.712	1.75821e+07	0.676868	702.063	2.64483e+06	0.10182	105.61	180213	0.00693778	7.19602	1.76353e+07	0.678919	704.19	2.678e+06	0.103097	106.934	147146	0.00566479	5.87565	0	0	0	147146	0.00566479	5.87565	1.77251e+07	0.682374	707.773	1.96641e+07
North Ustyurt Basin	Russia and former Soviet states	342	1907	59.39	8			2249	67.39	2316.39	2012		An estimate of undiscovered conventional oil and gas resources of the world, 2012	https://pubs.er.usgs.gov/publication/ds69FF	1.67036e+07	0	0	0	0	0	0	0	0	0	0	0	0	938039	0.056158	130.084	938039	0.056158	130.084	938039	0.056158	130.084	182353	0.010917	25.2881	0	0	0	182353	0.010917	25.2881	1.09423e+06	0.0655088	151.744	1.09423e+06
North-Central Montana	USA	55	0	6	0	100	100	155	106	261	2017	2021	Assessment of Undiscovered Oil and Gas Resources in the North-Central Montana Province, 2017 / Assumptions to the Annual Energy Outlook 2023: Oil and Gas Supply Module	https://pubs.usgs.gov/fs/2017/3092/fs20173092.pdf / https://www.eia.gov/outlooks/aeo/assumptions/pdf/OGSM_Assumptions.pdf / https://www.eia.gov/outlooks/aeo/assumptions/pdf/OGSM_Assumptions.pdf	1.23053e+07	0	0	0	0	0	0	0	0	0	0	0	0	555514	0.0451444	11.7827	555514	0.0451444	11.7827	555514	0.0451444	11.7827	168863	0.0137228	3.58166	0	0	0	168863	0.0137228	3.58166	723132	0.058766	15.3379	723132
Northern Alaska	USA	29960.9	0	5904.97	0			29960.9	5904.97	35865.9	2012		An estimate of undiscovered conventional oil and gas resources of the world, 2012	https://pubs.er.usgs.gov/publication/ds69FF	3.30182e+07	0	0	0	0	0	0	0	0	0	0	0	0	1.37977e+07	0.417882	14987.7	1.37977e+07	0.417882	14987.7	1.37977e+07	0.417882	14987.7	0	0	0	0	0	0	0	0	0	1.37977e+07	0.417882	14987.7	1.37977e+07
Northern Arizona	USA	70	0	10	0			70	10	80	2013		USGS NATIONAL ASSESSMENT OF OIL AND GAS RESOURCES UPDATE (March, 2013)	https://certmapper.cr.usgs.gov/data/noga00/natl/tabular/2013/Summary_13_Final.xls	1.52922e+07	0	0	0	0	0	0	0	0	0	0	0	0	1.11574e+06	0.0729609	5.83687	1.11574e+06	0.0729609	5.83687	1.11574e+06	0.0729609	5.83687	302981	0.0198128	1.58502	0	0	0	302981	0.0198128	1.58502	1.40197e+06	0.0916784	7.33427	1.40197e+06
Northern Coastal	USA	30	0	10	0			30	10	40	2013		USGS NATIONAL ASSESSMENT OF OIL AND GAS RESOURCES UPDATE (March, 2013)	https://certmapper.cr.usgs.gov/data/noga00/natl/tabular/2013/Summary_13_Final.xls	3.75079e+06	3.45571e+06	0.921329	36.8532	0	0	0	3.45571e+06	0.921329	36.8532	3.41617e+06	0.910786	36.4315	670444	0.178747	7.1499	3.49851e+06	0.932739	37.3096	3.52827e+06	0.940675	37.627	619957	0.165287	6.61148	0	0	0	619957	0.165287	6.61148	3.49851e+06	0.932739	37.3096	3.69799e+06
Northern Irian Jaya Waropen Basin	Other Developing Asia	33.93	0	24.72	0			33.93	24.72	58.65	2012		An estimate of undiscovered conventional oil and gas resources of the world, 2012	https://pubs.er.usgs.gov/publication/ds69FF	2.57593e+07	1.16797e+07	0.453416	26.5928	1.53868e+07	0.597331	35.0335	2.5696e+07	0.997544	58.506	0	0	0	4.46774e+06	0.173442	10.1724	2.57179e+07	0.998393	58.5557	4.46774e+06	0.173442	10.1724	0	0	0	2.8583e+06	0.110962	6.50791	2.8583e+06	0.110962	6.50791	2.57179e+07	0.998393	58.5557	2.57179e+07
Northwest German Basin	Europe	89.68	413	49.91	21	128		630.68	70.91	701.59	2012	2013	An estimate of undiscovered conventional oil and gas resources of the world, 2012 / Technically Recoverable Shale Oil and Shale Gas Resources: Other Western Europe	https://pubs.er.usgs.gov/publication/ds69FF / https://www.eia.gov/analysis/studies/worldshalegas/pdf/Northern_Western_Europe_2013.pdf?zscb=57431973	1.2229e+07	0	0	0	0	0	0	0	0	0	0	0	0	4.05844e+06	0.33187	232.836	4.05844e+06	0.33187	232.836	4.05844e+06	0.33187	232.836	4.0456e+06	0.33082	232.1	0	0	0	4.0456e+06	0.33082	232.1	7.02175e+06	0.574187	402.844	7.02175e+06
Northwest Java Basin	Other Developing Asia	400.111	1613	116.111	130			2013.11	246.111	2259.22	2020		Assessment of Undiscovered Conventional Oil and Gas Resources of Southeast Asia, 2020	https://pubs.usgs.gov/fs/2020/3046/fs20203046.pdf	1.41801e+07	2.17841e+06	0.153625	347.073	1.23893e+07	0.873711	1973.91	1.41465e+07	0.99763	2253.87	1.79741e+06	0.126756	286.369	177591	0.012524	28.2944	1.41465e+07	0.99763	2253.87	1.97216e+06	0.139079	314.211	591896	0.0417414	94.3031	0	0	0	591896	0.0417414	94.3031	1.41465e+07	0.997633	2253.87	1.41795e+07
Northwest Shelf	Australia and other OECD Pacific	322	647	1085	875			969	1960	2929	2020		Assessment of Undiscovered Conventional Oil and Gas Resources of the Perth Basin, NW Shelf, Browse Basin, and Bonaparte Gulf Basin Provinces of Western Australia, 2020	https://pubs.usgs.gov/fs/2021/3060/fs20213060.pdf	4.79194e+07	0	0	0	2.21351e+07	0.461923	1352.97	2.21351e+07	0.461923	1352.97	0	0	0	1.30772e+07	0.272899	799.322	3.03735e+07	0.633845	1856.53	1.30772e+07	0.272899	799.322	154004	0.0032138	9.41323	0	0	0	154004	0.0032138	9.41323	3.03994e+07	0.634386	1858.12	3.03994e+07
Nyalga Basin	Other Developing Asia	8	0	0	0			8	0	8	2018		Assessment of Undiscovered Conventional Oil Resources of the East Gobi, Nyalga, Tamtsag-Hailar, Erlian, and Yingen Basins of Mongolia and China, 2018	https://pubs.usgs.gov/fs/2018/3041/fs20183041.pdf	1.75807e+06	0	0	0	0	0	0	0	0	0	0	0	0	9478.09	0.00539118	0.0431294	9478.09	0.00539118	0.0431294	9478.09	0.00539118	0.0431294	0	0	0	0	0	0	0	0	0	9478.09	0.00539118	0.0431294	9478.09
Oman Mountains	Middle East	22	0	1	0	945		967	1	968	2000	2014	World Petroleum Assessment 2000 (wep_prvg_excel)/ Technically Recoverable Shale Oil and Shale Gas Resources: Oman	https://certmapper.cr.usgs.gov/data/wep/dds60/wep_prvg.htm / https://www.eia.gov/analysis/studies/worldshalegas/pdf/Oman_2014.pdf?zscb=27307797	5.21636e+06	0	0	0	120969	0.0231903	22.4482	120969	0.0231903	22.4482	0	0	0	70958.8	0.0136031	13.1678	190892	0.0365948	35.4238	70958.8	0.0136031	13.1678	638745	0.12245	118.532	0	0	0	638745	0.12245	118.532	749400	0.143663	139.066	749400
Orange River Coastal	Africa	1057	0	700	0			1057	700	1757	2016		Executive Summary—Geologic Assessment of Undiscovered Hydrocarbon Resources of Sub-Saharan Africa	https://pubs.usgs.gov/dds/dds-069/dds-069-gg/REPORTS/69_GG_CH_1.pdf	3.95549e+07	124614	0.00315041	5.53528	0	0	0	124614	0.00315041	5.53528	292639	0.0073983	12.9988	1.9127e+06	0.0483555	84.9605	2.03472e+06	0.0514403	90.3807	2.0679e+06	0.0522792	91.8545	56088.5	0.00141799	2.49141	0	0	0	56088.5	0.00141799	2.49141	2.08849e+06	0.0527997	92.769	2.21313e+06
Ordos Basin	China and India	722	602	11	0			1324	11	1335	2020		Assessment of undiscovered conventional oil and gas resources of China, 2020	https://pubs.usgs.gov/fs/2021/3051/fs20213051.pdf	3.3684e+07	150252	0.00446063	5.95494	0	0	0	150252	0.00446063	5.95494	0	0	0	28691.9	0.000851796	1.13715	178944	0.00531243	7.09209	28691.9	0.000851796	1.13715	4.85399e+06	0.144104	192.378	0	0	0	4.85399e+06	0.144104	192.378	5.03294e+06	0.149416	199.47	5.03294e+06
Ougarta Uplift	Africa	0	41	0	0			41	0	41	2000		World Petroleum Assessment 2000 (wep_prvg_excel)	https://certmapper.cr.usgs.gov/data/wep/dds60/wep_prvg.htm	1.85356e+07	0	0	0	0	0	0	0	0	0	5.21635e+06	0.281422	11.5383	6.31768e+06	0.340839	13.9744	6.31768e+06	0.340839	13.9744	9.25607e+06	0.499366	20.474	109772	0.00592219	0.24281	0	0	0	109772	0.00592219	0.24281	6.31768e+06	0.340839	13.9744	9.25607e+06
Palawan Shelf	Other Developing Asia	31.75	0	102	0			31.75	102	133.75	2020		Assessment of Undiscovered Conventional Oil and Gas Resources of Southeast Asia, 2020	https://pubs.usgs.gov/fs/2020/3046/fs20203046.pdf	1.02526e+07	2.298e+06	0.224138	29.9784	8.8341e+06	0.861644	115.245	1.01907e+07	0.993963	132.943	1.48348e+06	0.144693	19.3527	2.10332e+06	0.20515	27.4388	1.02227e+07	0.997081	133.36	2.40197e+06	0.234279	31.3349	0	0	0	0	0	0	0	0	0	1.02227e+07	0.997081	133.36	1.02497e+07
Palmyra Zone	Middle East	309.65	0	131.93	0			309.65	131.93	441.58	2012		An estimate of undiscovered conventional oil and gas resources of the world, 2012	https://pubs.er.usgs.gov/publication/ds69FF	3.95495e+06	0	0	0	0	0	0	0	0	0	804937	0.203526	89.8732	65969.4	0.0166802	7.36564	65969.4	0.0166802	7.36564	864909	0.21869	96.5692	336066	0.0849735	37.5226	0	0	0	336066	0.0849735	37.5226	396037	0.100137	44.2185	984285
Palo Duro Basin	USA	30	0	0	0			30	0	30	2013		USGS NATIONAL ASSESSMENT OF OIL AND GAS RESOURCES UPDATE (March, 2013)	https://certmapper.cr.usgs.gov/data/noga00/natl/tabular/2013/Summary_13_Final.xls	7.17737e+06	0	0	0	0	0	0	0	0	0	0	0	0	20424.7	0.00284571	0.0853712	20424.7	0.00284571	0.0853712	20424.7	0.00284571	0.0853712	197071	0.0274573	0.823718	0	0	0	197071	0.0274573	0.823718	217496	0.030303	0.909089	217496
Pamusian Tarakan Basin	Other Developing Asia	581.2	0	257	0	355		936.2	257	1193.2	2020	2013	Assessment of Undiscovered Conventional Oil and Gas Resources of Southeast Asia, 2020 / Technically Recoverable Shale Oil and Shale Gas Resources: Indonesia	https://pubs.usgs.gov/fs/2020/3046/fs20203046.pdf / https://www.eia.gov/analysis/studies/worldshalegas/pdf/Indonesia_2013.pdf?zscb=12869860	5.34144e+06	352124	0.0659231	78.6595	3.61449e+06	0.676689	807.426	3.96662e+06	0.742612	886.085	1.75263e+06	0.32812	391.513	234392	0.0438818	52.3598	4.08697e+06	0.765144	912.97	1.83512e+06	0.343563	409.94	54117.2	0.0101316	12.089	0	0	0	54117.2	0.0101316	12.089	4.11368e+06	0.770145	918.937	5.33158e+06
Pannonian Basin	Europe	359	623	128	51			982	179	1161	2000		World Petroleum Assessment 2000 (wep_prvg_excel)	https://certmapper.cr.usgs.gov/data/wep/dds60/wep_prvg.htm	2.26708e+07	0	0	0	0	0	0	0	0	0	0	0	0	5.02783e+06	0.221775	257.481	5.02783e+06	0.221775	257.481	5.02783e+06	0.221775	257.481	1.0165e+07	0.448375	520.564	0	0	0	1.0165e+07	0.448375	520.564	1.32121e+07	0.582779	676.606	1.32121e+07
Papuan Basin-Shelf Platform	Other Developing Asia	252	0	238	0			252	238	490	2020		Assessment of Undiscovered Conventional Oil and Gas Resources of New Guinea, Papua Barat, Seram, and Timor-Leste, 2020	https://pubs.usgs.gov/fs/2022/3046/fs20223046.pdf	2.29627e+07	8.93146e+06	0.388954	190.588	9.33525e+06	0.406539	199.204	1.79521e+07	0.781794	383.079	0	0	0	5.38722e+06	0.234607	114.957	1.94594e+07	0.847434	415.243	5.38722e+06	0.234607	114.957	0	0	0	0	0	0	0	0	0	1.94594e+07	0.847434	415.243	1.94594e+07
Paradox Basin	USA	89	0	20	0	1000		1089	20	1109	2011	2021	Assessment of Undiscovered Oil and Gas Resources in the Paradox Basin Province, Utah, Colorado, New Mexico, and Arizona, 2011 / Assumptions to the Annual Energy Outlook 2023: Oil and Gas Supply Module	https://pubs.usgs.gov/fs/2012/3031/FS12-3031.pdf / https://www.eia.gov/outlooks/aeo/assumptions/pdf/OGSM_Assumptions.pdf	7.92658e+06	0	0	0	0	0	0	0	0	0	0	0	0	1.00932e+06	0.127333	141.213	1.00932e+06	0.127333	141.213	1.00932e+06	0.127333	141.213	25831.9	0.0032589	3.61412	0	0	0	25831.9	0.0032589	3.61412	1.03423e+06	0.130476	144.698	1.03423e+06
Parana Basin	Central and South America	429	0	375	0	5412		5841	375	6216	2012	2013	Assessment of Undiscovered Conventional Oil and Gas Resources of South America and the Caribbean, 2012 / Technically Recoverable Shale Oil and Shale Gas Resources: Other South America	https://pubs.usgs.gov/fs/2012/3046/fs2012-3046.pdf / https://www.eia.gov/analysis/studies/worldshalegas/pdf/Other_South_America_Bolivia_Chile_Paraguay_2013.pdf?zscb=43543629	1.37963e+08	4.19256e+06	0.030389	188.898	0	0	0	4.19256e+06	0.030389	188.898	1.12631e+08	0.816383	5074.63	1.13646e+07	0.0823744	512.039	1.50548e+07	0.109122	678.304	1.13979e+08	0.826154	5135.37	8.41891e+06	0.0610229	379.319	0	0	0	8.41891e+06	0.0610229	379.319	2.28104e+07	0.165337	1027.73	1.15522e+08
Park Basins	USA	30	0	0	0			30	0	30	2013		USGS NATIONAL ASSESSMENT OF OIL AND GAS RESOURCES UPDATE (March, 2013)	https://certmapper.cr.usgs.gov/data/noga00/natl/tabular/2013/Summary_13_Final.xls	1.78076e+06	0	0	0	0	0	0	0	0	0	0	0	0	254067	0.142674	4.28021	254067	0.142674	4.28021	254067	0.142674	4.28021	48738.4	0.0273694	0.821083	0	0	0	48738.4	0.0273694	0.821083	285452	0.160298	4.80894	285452
Parnaiba Basin	Central and South America	2972	0	1088	0			2972	1088	4060	2012		Assessment of Undiscovered Conventional Oil and Gas Resources of South America and the Caribbean, 2012	https://pubs.usgs.gov/fs/2012/3046/fs2012-3046.pdf	6.96525e+07	0	0	0	0	0	0	0	0	0	3.34781e+07	0.480644	1951.42	2.10113e+07	0.301659	1224.73	2.10113e+07	0.301659	1224.73	4.01673e+07	0.576682	2341.33	255365	0.00366627	14.8851	702153	0.0100808	40.928	957518	0.0137471	55.8131	2.12524e+07	0.30512	1238.79	4.03677e+07
Pearl River Mouth Basin	China and India	441.25	0	79	0			441.25	79	520.25	2020		Assessment of Undiscovered Conventional Oil and Gas Resources of Southeast Asia, 2020	https://pubs.usgs.gov/fs/2020/3046/fs20203046.pdf	8.0951e+06	0	0	0	7.70374e+06	0.951655	495.098	7.70374e+06	0.951655	495.098	0	0	0	0	0	0	7.70374e+06	0.951655	495.098	0	0	0	0	0	0	0	0	0	0	0	0	7.70374e+06	0.951655	495.098	7.70374e+06
Pelagian Basin	Africa	483.69	1719	179.56	66			2202.69	245.56	2448.25	2012		An estimate of undiscovered conventional oil and gas resources of the world, 2012	https://pubs.er.usgs.gov/publication/ds69FF	2.3356e+07	0	0	0	0	0	0	0	0	0	4.26603e+06	0.182653	447.18	1.28879e+06	0.0551804	135.095	1.28879e+06	0.0551804	135.095	5.46175e+06	0.233848	572.519	1.83207e+06	0.0784411	192.043	0	0	0	1.83207e+06	0.0784411	192.043	3.08383e+06	0.132036	323.257	6.10498e+06
Pelotas Basin	Central and South America	782	0	520	0			782	520	1302	2012		Assessment of Undiscovered Conventional Oil and Gas Resources of South America and the Caribbean, 2012	https://pubs.usgs.gov/fs/2012/3046/fs2012-3046.pdf	6.7752e+07	1.02418e+06	0.0151166	19.6818	0	0	0	1.02418e+06	0.0151166	19.6818	357495	0.00527652	6.87003	717191	0.0105855	13.7824	1.69476e+06	0.0250141	32.5684	1.03659e+06	0.0152998	19.9203	448036	0.00661289	8.60998	0	0	0	448036	0.00661289	8.60998	1.99052e+06	0.0293794	38.252	2.06348e+06
Penyu/West Natuna Basin	Other Developing Asia	233.25	0	110.5	0			233.25	110.5	343.75	2020		Assessment of Undiscovered Conventional Oil and Gas Resources of Southeast Asia, 2020	https://pubs.usgs.gov/fs/2020/3046/fs20203046.pdf	1.06568e+07	0	0	0	1.06568e+07	1	343.75	1.06568e+07	1	343.75	0	0	0	62470	0.00586197	2.01505	1.06568e+07	1	343.75	62470	0.00586197	2.01505	696.079	6.53176e-05	0.0224529	0	0	0	696.079	6.53176e-05	0.0224529	1.06568e+07	1	343.75	1.06568e+07
Permian Basin	USA	747	0	240	0	108100	72500	108847	72740	181587	2007	2021	Assessment of Undiscovered Oil and Gas Resources of the Permian Basin Province of West Texas and Southeast New Mexico, 2007	https://pubs.usgs.gov/fs/2007/3115/pdf/FS07-3115_508.pdf	2.31607e+07	0	0	0	0	0	0	0	0	0	399786	0.0172614	3134.45	282789	0.0122099	2217.16	282789	0.0122099	2217.16	623361	0.0269146	4887.35	558412	0.0241104	4378.13	0	0	0	558412	0.0241104	4378.13	838270	0.0361937	6572.3	1.16458e+06
Po Basin	Europe	90.32	254	233	5			344.32	238	582.32	2012		An estimate of undiscovered conventional oil and gas resources of the world, 2012	https://pubs.er.usgs.gov/publication/ds69FF	8.93283e+06	0	0	0	0	0	0	0	0	0	1.61386e+06	0.180667	105.206	960154	0.107486	62.5912	960154	0.107486	62.5912	2.2941e+06	0.256816	149.549	5.70765e+06	0.638952	372.075	0	0	0	5.70765e+06	0.638952	372.075	5.96125e+06	0.667341	388.606	6.30559e+06
Powder River Basin	USA	210	0	110	0	2100	100	2310	210	2520	2013	2021	USGS NATIONAL ASSESSMENT OF OIL AND GAS RESOURCES UPDATE (March, 2013) /Assumptions to the Annual Energy Outlook 2023: Oil and Gas Supply Module	https://certmapper.cr.usgs.gov/data/noga00/natl/tabular/2013/Summary_13_Final.xls / https://www.eia.gov/outlooks/aeo/assumptions/pdf/OGSM_Assumptions.pdf	8.9191e+06	0	0	0	0	0	0	0	0	0	0	0	0	61724.7	0.00692051	17.4397	61724.7	0.00692051	17.4397	61724.7	0.00692051	17.4397	104238	0.011687	29.4513	0	0	0	104238	0.011687	29.4513	164732	0.0184696	46.5434	164732
Pripyat Basin	Russia and former Soviet states	39	0	1	0			39	1	40	2012		An estimate of undiscovered conventional oil and gas resources of the world, 2012	https://pubs.er.usgs.gov/publication/ds69FF	3.54318e+06	0	0	0	0	0	0	0	0	0	0	0	0	354783	0.100131	4.00525	354783	0.100131	4.00525	354783	0.100131	4.00525	427700	0.120711	4.82843	0	0	0	427700	0.120711	4.82843	754547	0.212958	8.5183	754547
Progreso Basin	Central and South America	273	53	33	0			326	33	359	2000		World Petroleum Assessment 2000 (wep_prvg_excel)	https://certmapper.cr.usgs.gov/data/wep/dds60/wep_prvg.htm	4.28065e+06	1.71841e+06	0.401436	144.116	772049	0.180358	64.7484	2.42838e+06	0.567292	203.658	1.25986e+06	0.294315	105.659	302196	0.0705958	25.3439	2.47958e+06	0.579254	207.952	1.4485e+06	0.338384	121.48	216329	0.0505364	18.1426	0	0	0	216329	0.0505364	18.1426	2.47958e+06	0.579254	207.952	2.48957e+06
Provence Basin	Europe	534.78	0	415.62	0			534.78	415.62	950.4	2012		An estimate of undiscovered conventional oil and gas resources of the world, 2012	https://pubs.er.usgs.gov/publication/ds69FF	2.3436e+07	76.4697	3.26292e-06	0.00310108	0	0	0	76.4697	3.26292e-06	0.00310108	978.221	4.17401e-05	0.0396698	4.60887e+06	0.196658	186.904	4.60887e+06	0.196658	186.904	4.60887e+06	0.196658	186.904	0	0	0	0	0	0	0	0	0	4.60887e+06	0.196658	186.904	4.60887e+06
Putumayo-Oriente-Maranon Basin	Central and South America	4698	3712	57	0			8410	57	8467	2012		Assessment of Undiscovered Conventional Oil and Gas Resources of South America and the Caribbean, 2012	https://pubs.usgs.gov/fs/2012/3046/fs2012-3046.pdf	6.20248e+07	6.62568e+06	0.106823	904.471	0	0	0	6.62568e+06	0.106823	904.471	1.07633e+06	0.0173532	146.929	1.68012e+07	0.270879	2293.53	2.21804e+07	0.357605	3027.84	1.76573e+07	0.284682	2410.4	51085.3	0.000823627	6.97365	5.51819e+06	0.0889674	753.287	5.56927e+06	0.089791	760.261	2.44278e+07	0.39384	3334.64	2.45173e+07
Qaidam Basin	China and India	606	0	24	0			606	24	630	2020		Assessment of undiscovered conventional oil and gas resources of China, 2020	https://pubs.usgs.gov/fs/2021/3051/fs20213051.pdf	9.82916e+06	0	0	0	0	0	0	0	0	0	0	0	0	0	0	0	0	0	0	0	0	0	29860	0.0030379	1.91388	0	0	0	29860	0.0030379	1.91388	29860	0.0030379	1.91388	29860
Qatar Arch	Middle East	249.82	1150	126.27	13751			1399.82	13877.3	15277.1	2012		An estimate of undiscovered conventional oil and gas resources of the world, 2012	https://pubs.er.usgs.gov/publication/ds69FF	6.35223e+06	0	0	0	823601	0.129655	1980.76	823601	0.129655	1980.76	0	0	0	328695	0.0517448	790.51	1.1525e+06	0.181433	2771.76	328695	0.0517448	790.51	267774	0.0421544	643.996	0	0	0	267774	0.0421544	643.996	1.40823e+06	0.22169	3386.78	1.40823e+06
Qiongdongnan Basin	China and India	441.25	0	79	0			441.25	79	520.25	2020		Assessment of Undiscovered Conventional Oil and Gas Resources of Southeast Asia, 2020	https://pubs.usgs.gov/fs/2020/3046/fs20203046.pdf	4.91584e+06	0	0	0	3.73253e+06	0.759285	395.018	3.73253e+06	0.759285	395.018	0	0	0	0	0	0	3.73253e+06	0.759285	395.018	0	0	0	0	0	0	0	0	0	0	0	0	3.73253e+06	0.759285	395.018	3.73253e+06
Raton Basin-Sierra Grande Uplift	USA	0	0	30	0			0	30	30	2013		USGS NATIONAL ASSESSMENT OF OIL AND GAS RESOURCES UPDATE (March, 2013)	https://certmapper.cr.usgs.gov/data/noga00/natl/tabular/2013/Summary_13_Final.xls	4.86993e+06	0	0	0	0	0	0	0	0	0	0	0	0	142391	0.0292388	0.877163	142391	0.0292388	0.877163	142391	0.0292388	0.877163	119438	0.0245257	0.735772	0	0	0	119438	0.0245257	0.735772	260161	0.0534219	1.60266	260161
Red Sea Basin	Africa	5041	3580	3077	273			8621	3350	11971	2012		An estimate of undiscovered conventional oil and gas resources of the world, 2012	https://pubs.er.usgs.gov/publication/ds69FF	5.1997e+07	4916.83	9.45598e-05	1.13198	4.50003e+07	0.86544	10360.2	4.50055e+07	0.865539	10361.4	3.60067e+06	0.0692476	828.963	3.52699e+06	0.0678306	812.001	4.528e+07	0.87082	10424.6	6.96498e+06	0.13395	1603.51	1.50362e+06	0.0289174	346.17	0	0	0	1.50362e+06	0.0289174	346.17	4.61731e+07	0.887995	10630.2	4.88511e+07
Reggane Basin	Africa	85	0	15	0	556		641	15	656	2018	2013	Assessment of Undiscovered Oil and Gas Resources of the Reggane Basin Province, Algeria, 2018 / Technically Recoverable Shale Oil and Shale Gas Resources: Algeria	https://pubs.usgs.gov/fs/2019/3016/fs20193016.pdf / https://www.eia.gov/analysis/studies/worldshalegas/pdf/Algeria_2013.pdf?zscb=3141145	1.1482e+07	0	0	0	0	0	0	0	0	0	0	0	0	0	0	0	0	0	0	0	0	0	0	0	0	0	0	0	0	0	0	0	0	0	0
Rocky Mountain Deformed Belt	USA	30.75	22	146.16	103			52.75	249.16	301.91	2012		Assessment of Undiscovered Conventional Oil and Gas Resources of the Western Canada Sedimentary Basin, Canada, 2012	https://pubs.usgs.gov/fs/2012/3148/FS12-3148-508.pdf	1.81877e+07	0	0	0	0	0	0	0	0	0	0	0	0	5.53545e+06	0.304351	91.8865	5.53545e+06	0.304351	91.8865	5.53545e+06	0.304351	91.8865	95677.4	0.00526055	1.58821	0	0	0	95677.4	0.00526055	1.58821	1.96853e+06	0.108234	32.6769	1.96853e+06
Rub Al Khali Basin	Middle East	1946.67	70507	2244.82	2264	24234		96687.7	4508.82	101196	2012	2014	An estimate of undiscovered conventional oil and gas resources of the world, 2012 / Technically Recoverable Shale Oil and Shale Gas Resources: United Arab Emirates	https://pubs.er.usgs.gov/publication/ds69FF / https://www.eia.gov/analysis/studies/worldshalegas/pdf/UAE_2014.pdf?zscb=47946463	6.55166e+07	0	0	0	2.38595e+06	0.0364175	3685.32	2.38595e+06	0.0364175	3685.32	0	0	0	7.9873e+06	0.121913	12337.1	1.03726e+07	0.15832	16021.4	7.9873e+06	0.121913	12337.1	574350	0.00876647	887.136	0	0	0	574350	0.00876647	887.136	1.08623e+07	0.165795	16777.9	1.08623e+07
Rutbah Uplift	Middle East	64.32	0	103.14	0			64.32	103.14	167.46	2012		An estimate of undiscovered conventional oil and gas resources of the world, 2012	https://pubs.er.usgs.gov/publication/ds69FF	4.48364e+06	0	0	0	0	0	0	0	0	0	0	0	0	0	0	0	0	0	0	0	0	0	0	0	0	0	0	0	0	0	0	0	0	0	0
Sacramento Basin	USA	0	0	320	0			0	320	320	2013		USGS NATIONAL ASSESSMENT OF OIL AND GAS RESOURCES UPDATE (March, 2013)	https://certmapper.cr.usgs.gov/data/noga00/natl/tabular/2013/Summary_13_Final.xls	3.09885e+06	750777	0.242276	77.5283	0	0	0	750777	0.242276	77.5283	3.09885e+06	1	320	237311	0.0765804	24.5057	928287	0.299559	95.8587	3.09885e+06	1	320	1.04157e+06	0.336114	107.557	0	0	0	1.04157e+06	0.336114	107.557	1.70775e+06	0.55109	176.349	3.09885e+06
Saigon Basin	Central and South America	233.25	0	110.5	0			233.25	110.5	343.75	2020		Assessment of Undiscovered Conventional Oil and Gas Resources of Southeast Asia, 2020	https://pubs.usgs.gov/fs/2020/3046/fs20203046.pdf	8.76524e+06	0	0	0	8.35158e+06	0.952807	327.527	8.35158e+06	0.952807	327.527	0	0	0	0	0	0	8.35158e+06	0.952807	327.527	0	0	0	0	0	0	0	0	0	0	0	0	8.35158e+06	0.952807	327.527	8.35158e+06
Salado Basin	Central and South America	671.35	0	258.69	0			671.35	258.69	930.04	2012		An estimate of undiscovered conventional oil and gas resources of the world, 2012	https://pubs.er.usgs.gov/publication/ds69FF	1.37593e+07	7830.38	0.000569099	0.529285	0	0	0	7830.38	0.000569099	0.529285	0	0	0	821130	0.0596784	55.5033	828960	0.0602475	56.0325	821130	0.0596784	55.5033	1.24759e+06	0.090673	84.3295	0	0	0	1.24759e+06	0.090673	84.3295	1.89203e+06	0.137509	127.889	1.89203e+06
Saline-Comalcalco Basin	Central and South America	1137	686	160	0			1823	160	1983	2012		Assessment of Undiscovered, Conventional Oil and Gas Resources of Mexico, Guatemala, and Belize, 2012	https://pubs.usgs.gov/fs/2012/3069/FS12-3069.pdf	2.67507e+06	973378	0.36387	721.553	419289	0.156739	310.813	1.37963e+06	0.515735	1022.7	1.40076e+06	0.523634	1038.37	3421.22	0.00127892	2.53611	1.37994e+06	0.51585	1022.93	1.40076e+06	0.523634	1038.37	131359	0.0491047	97.3745	0	0	0	131359	0.0491047	97.3745	1.38991e+06	0.519578	1030.32	1.82121e+06
San Joaquin Basin	USA	390	0	90	0			390	90	480	2013		USGS NATIONAL ASSESSMENT OF OIL AND GAS RESOURCES UPDATE (March, 2013)	https://certmapper.cr.usgs.gov/data/noga00/natl/tabular/2013/Summary_13_Final.xls	3.77679e+06	1.61841e+06	0.428514	205.687	0	0	0	1.61841e+06	0.428514	205.687	3.77679e+06	1	480	220475	0.0583763	28.0206	1.74736e+06	0.462657	222.075	3.77679e+06	1	480	942066	0.249436	119.729	0	0	0	942066	0.249436	119.729	2.55723e+06	0.677091	325.004	3.77679e+06
San Jorge Basin	Central and South America	67	900	5	2	501		1468	7	1475	2012	2013	Assessment of Undiscovered Conventional Oil and Gas Resources of South America and the Caribbean, 2012 / Technically Recoverable Shale Oil and Shale Gas Resources: Argentina	https://pubs.usgs.gov/fs/2012/3046/fs2012-3046.pdf / https://www.eia.gov/analysis/studies/worldshalegas/pdf/Argentina_2013.pdf?zscb=26598593	1.75741e+07	62.0934	3.53323e-06	0.00521151	0	0	0	62.0934	3.53323e-06	0.00521151	267248	0.0152069	22.4302	1.1043e+06	0.0628367	92.6841	1.10436e+06	0.0628402	92.6893	1.37105e+06	0.0780153	115.072	783244	0.044568	65.7378	0	0	0	783244	0.044568	65.7378	1.80891e+06	0.10293	151.822	2.07566e+06
San Juan Basin	USA	19.1	0	3.97	0	0	200	19.1	203.97	223.07	2002	2021	Executive Summary—2002 Assessment of Undiscovered Oil and Gas Resources in the San Juan Basin Province, Exclusive of Paleozoic Rocks, New Mexico and Colorado / Assumptions to the Annual Energy Outlook 2023: Oil and Gas Supply Module	https://pubs.usgs.gov//dds/dds-069/dds-069-f/REPORTS/DDS-69F_BOOK_508.pdf / https://www.eia.gov/outlooks/aeo/assumptions/pdf/OGSM_Assumptions.pdf	4.24796e+06	0	0	0	0	0	0	0	0	0	0	0	0	82015.5	0.019307	4.30682	82015.5	0.019307	4.30682	82015.5	0.019307	4.30682	282971	0.0666135	14.8595	0	0	0	282971	0.0666135	14.8595	362888	0.0854264	19.0561	362888
Santa Cruz-Tarija Basin	Central and South America	110.12	63	1059.08	305	3756		3929.12	1364.08	5293.2	2012	2013	An estimate of undiscovered conventional oil and gas resources of the world, 2012 / Technically Recoverable Shale Oil and Shale Gas Resources: Other South America	https://pubs.er.usgs.gov/publication/ds69FF / https://www.eia.gov/analysis/studies/worldshalegas/pdf/Other_South_America_Bolivia_Chile_Paraguay_2013.pdf?zscb=80752089	4.06767e+07	5.95777e+06	0.146466	775.275	0	0	0	5.95777e+06	0.146466	775.275	4.99689e+06	0.122844	650.237	1.4663e+07	0.360477	1908.08	1.83182e+07	0.450335	2383.71	1.76275e+07	0.433356	2293.84	219054	0.00538525	28.5052	8.03505e+06	0.197534	1045.59	8.2541e+06	0.20292	1074.09	1.842e+07	0.45284	2396.97	1.87242e+07
Santa Maria Basin	USA	210	0	10	0			210	10	220	2013		USGS NATIONAL ASSESSMENT OF OIL AND GAS RESOURCES UPDATE (March, 2013)	https://certmapper.cr.usgs.gov/data/noga00/natl/tabular/2013/Summary_13_Final.xls	924502	883830	0.956007	210.321	0	0	0	883830	0.956007	210.321	754001	0.815576	179.427	181884	0.196737	43.2821	906401	0.980421	215.693	841775	0.910517	200.314	242317	0.262106	57.6632	0	0	0	242317	0.262106	57.6632	906401	0.980421	215.693	906577
Santana Platform	Central and South America	164.14	0	415.92	0			164.14	415.92	580.06	2012		An estimate of undiscovered conventional oil and gas resources of the world, 2012	https://pubs.er.usgs.gov/publication/ds69FF	2.63374e+07	0	0	0	20952.4	0.000795536	0.461459	20952.4	0.000795536	0.461459	0	0	0	4.73172e+06	0.179658	104.212	4.75068e+06	0.180378	104.63	4.73172e+06	0.179658	104.212	155442	0.00590193	3.42347	0	0	0	155442	0.00590193	3.42347	4.84582e+06	0.18399	106.725	4.84582e+06
Santos Basin	Central and South America	59689	279	6166	40			59968	6206	66174	2012		Assessment of Undiscovered Conventional Oil and Gas Resources of South America and the Caribbean, 2012	https://pubs.usgs.gov/fs/2012/3046/fs2012-3046.pdf	3.95917e+07	467456	0.0118069	781.311	3.5884e+06	0.0906352	5997.69	3.98632e+06	0.100686	6662.78	152747	0.00385806	255.303	1.15582e+06	0.0291936	1931.86	4.88816e+06	0.123464	8170.13	1.24978e+06	0.0315667	2088.9	279561	0.0070611	467.261	0	0	0	279561	0.0070611	467.261	4.94895e+06	0.125	8271.74	4.97794e+06
Sedgwick Basin	USA	70	0	20	0			70	20	90	2013		USGS NATIONAL ASSESSMENT OF OIL AND GAS RESOURCES UPDATE (March, 2013)	https://certmapper.cr.usgs.gov/data/noga00/natl/tabular/2013/Summary_13_Final.xls	2.24846e+06	0	0	0	0	0	0	0	0	0	0	0	0	12226.7	0.0054378	0.489402	12226.7	0.0054378	0.489402	12226.7	0.0054378	0.489402	188046	0.0836329	7.52696	0	0	0	188046	0.0836329	7.52696	200176	0.0890277	8.0125	200176
Senegal	Africa	2350	10	567	0			2360	567	2927	2016		Executive Summary—Geologic Assessment of Undiscovered Hydrocarbon Resources of Sub-Saharan Africa	https://pubs.usgs.gov/dds/dds-069/dds-069-gg/REPORTS/69_GG_CH_1.pdf	5.60889e+07	0	0	0	2.49905e+06	0.0445552	130.413	2.49905e+06	0.0445552	130.413	0	0	0	8.32577e+06	0.148439	434.48	1.08286e+07	0.193061	565.09	8.32577e+06	0.148439	434.48	871973	0.0155463	45.5039	0	0	0	871973	0.0155463	45.5039	1.15329e+07	0.205619	601.846	1.15329e+07
Sergipe-Alagoas Basin	Central and South America	1986	223	507	2			2209	509	2718	2012		Assessment of Undiscovered Conventional Oil and Gas Resources of South America and the Caribbean, 2012	https://pubs.usgs.gov/fs/2012/3046/fs2012-3046.pdf	7.96758e+06	318841	0.0400173	108.767	1.97912e+06	0.248397	675.143	2.29168e+06	0.287625	781.765	787485	0.0988362	268.637	465901	0.0584746	158.934	2.69341e+06	0.338046	918.809	1.17521e+06	0.147499	400.901	224246	0.0281448	76.4977	0	0	0	224246	0.0281448	76.4977	2.76933e+06	0.347575	944.709	3.2023e+06
Shabwah Basin	Middle East	109.79	113	5.63	1			222.79	6.63	229.42	2012		An estimate of undiscovered conventional oil and gas resources of the world, 2012	https://pubs.er.usgs.gov/publication/ds69FF	3.6216e+06	0	0	0	1.16477e+06	0.321617	73.7854	1.16477e+06	0.321617	73.7854	1.92063e+06	0.530326	121.667	0	0	0	1.16477e+06	0.321617	73.7854	1.92063e+06	0.530326	121.667	0	0	0	0	0	0	0	0	0	1.16477e+06	0.321617	73.7854	3.08371e+06
Sichuan Basin	China and India	10	63	104	0			73	104	177	2020		Assessment of undiscovered conventional oil and gas resources of China, 2020	https://pubs.usgs.gov/fs/2021/3051/fs20213051.pdf	2.11663e+07	1.36265e+06	0.0643781	11.3949	0	0	0	1.36265e+06	0.0643781	11.3949	744700	0.0351833	6.22745	95254.5	0.0045003	0.796553	1.40421e+06	0.0663421	11.7425	810497	0.0382919	6.77766	1.82698e+06	0.0863154	15.2778	0	0	0	1.82698e+06	0.0863154	15.2778	3.23076e+06	0.152637	27.0168	3.74273e+06
Sierra Madre de Chiapas-Peten Foldbelt	Central and South America	933	0	24	0			933	24	957	2012		Assessment of Undiscovered, Conventional Oil and Gas Resources of Mexico, Guatemala, and Belize, 2012	https://pubs.usgs.gov/fs/2012/3069/FS12-3069.pdf	1.03776e+07	1.00556e+07	0.968973	927.307	18515.7	0.00178419	1.70747	1.00579e+07	0.969188	927.513	1.03586e+07	0.998164	955.243	1.58035e+06	0.152284	145.736	1.00602e+07	0.969413	927.729	1.03679e+07	0.999063	956.103	118436	0.0114126	10.9219	0	0	0	118436	0.0114126	10.9219	1.00602e+07	0.969413	927.729	1.03776e+07
Sikhote-Alin Folded Region	Russia and former Soviet states	26.72	0	3.78	0			26.72	3.78	30.5	2012		An estimate of undiscovered conventional oil and gas resources of the world, 2012	https://pubs.er.usgs.gov/publication/ds69FF	4.91188e+07	0	0	0	0	0	0	0	0	0	0	0	0	4.83972e+06	0.0985308	3.00519	4.83972e+06	0.0985308	3.00519	4.83972e+06	0.0985308	3.00519	563619	0.0114746	0.349975	0	0	0	563619	0.0114746	0.349975	5.39385e+06	0.109812	3.34928	5.39385e+06
Sinai Basin	Middle East	0	11	0	0			11	0	11	2000		World Petroleum Assessment 2000 (wep_prvg_excel)	https://certmapper.cr.usgs.gov/data/wep/dds60/wep_prvg.htm	6.01708e+06	160503	0.0266746	0.293421	127.503	2.11902e-05	0.000233092	160631	0.0266958	0.293654	709630	0.117936	1.2973	631139	0.104891	1.1538	746679	0.124093	1.36503	1.28447e+06	0.213471	2.34818	364348	0.0605522	0.666075	0	0	0	364348	0.0605522	0.666075	1.04923e+06	0.174375	1.91812	1.41993e+06
Sirte Basin	Africa	3545	23087	1298	98	18255		44887	1396	46283	2012	2013	Assessment of Undiscovered Conventional Oil and Gas Resources of North Africa, 2012 / Technically Recoverable Shale Oil and Shale Gas Resources: Libya	https://pubs.usgs.gov/fs/2012/3147/FS12-3147.pdf / https://www.eia.gov/analysis/studies/worldshalegas/pdf/Libya_2013.pdf?zscb=75181643	5.93905e+07	462330	0.00778458	360.294	0	0	0	462330	0.00778458	360.294	1.45661e+06	0.0245259	1135.13	313151	0.00527275	244.039	775482	0.0130573	604.332	1.70071e+06	0.0286361	1325.36	759659	0.0127909	592.002	0	0	0	759659	0.0127909	592.002	1.30565e+06	0.0219841	1017.49	2.23371e+06
Solimoes Basin	Central and South America	574	0	625	0	284		858	625	1483	2012	2013	Assessment of Undiscovered Conventional Oil and Gas Resources of South America and the Caribbean, 2012 / Technically Recoverable Shale Oil and Shale Gas Resources: Brazil	https://pubs.usgs.gov/fs/2012/3046/fs2012-3046.pdf / https://www.eia.gov/analysis/studies/worldshalegas/pdf/Brazil_2013.pdf?zscb=34784297	9.09012e+07	1.03999e+06	0.0114409	16.9668	0	0	0	1.03999e+06	0.0114409	16.9668	0	0	0	5.43833e+07	0.598268	887.231	5.50963e+07	0.606111	898.863	5.43833e+07	0.598268	887.231	0	0	0	7.45086e+06	0.0819666	121.556	7.45086e+06	0.0819666	121.556	5.52962e+07	0.608311	902.126	5.52962e+07
Somali	Africa	804.06	0	38.85	0			804.06	38.85	842.91	2012		An estimate of undiscovered conventional oil and gas resources of the world, 2012	https://pubs.er.usgs.gov/publication/ds69FF	1.15059e+08	1.99791e+06	0.0173642	14.6365	219056	0.00190386	1.60478	2.18648e+06	0.0190031	16.0179	1.06837e+08	0.92854	782.676	6.93582e+06	0.0602804	50.811	8.90847e+06	0.0774251	65.2624	1.08122e+08	0.939709	792.09	361947	0.00314575	2.65158	0	0	0	361947	0.00314575	2.65158	9.24431e+06	0.0803439	67.7227	1.08326e+08
Songliao Basin	China and India	1239	3176	119	0	11458		15873	119	15992	2020	2013	Assessment of undiscovered conventional oil and gas resources of China, 2020 / Technically Recoverable Shale Oil and Shale Gas Resources: China	https://pubs.usgs.gov/fs/2021/3051/fs20213051.pdf / https://www.eia.gov/analysis/studies/worldshalegas/pdf/China_2013.pdf?zscb=19934384	2.65156e+07	0	0	0	0	0	0	0	0	0	0	0	0	516066	0.0194628	311.249	516066	0.0194628	311.249	516066	0.0194628	311.249	2.56066e+06	0.0965718	1544.38	0	0	0	2.56066e+06	0.0965718	1544.38	3.02182e+06	0.113964	1822.51	3.02182e+06
Sonoma-Livermore Basin	USA	10	0	0	0			10	0	10	2013		USGS NATIONAL ASSESSMENT OF OIL AND GAS RESOURCES UPDATE (March, 2013)	https://certmapper.cr.usgs.gov/data/noga00/natl/tabular/2013/Summary_13_Final.xls	694820	550297	0.791999	7.91999	0	0	0	550297	0.791999	7.91999	672634	0.968069	9.68069	202394	0.29129	2.9129	604923	0.870619	8.70619	685604	0.986737	9.86737	461782	0.664606	6.64606	0	0	0	461782	0.664606	6.64606	634758	0.913558	9.13558	694820
South African Coastal	Africa	2129	0	1115	0			2129	1115	3244	2012		Executive Summary—Geologic Assessment of Undiscovered Hydrocarbon Resources of Sub-Saharan Africa/ Assessment of Undiscovered Oil and Gas Resources of the South Africa Coastal Province, Africa	https://pubs.usgs.gov/dds/dds-069/dds-069-gg/REPORTS/69_GG_CH_1.pdf / https://pubs.usgs.gov/fs/2012/3030/contents/FS12-3030.pdf	3.6755e+07	1.02147e+07	0.277914	901.552	0	0	0	0	0	0	1.19217e+07	0.324355	1052.21	7.58393e+06	0.206337	669.358	1.27731e+07	0.34752	1127.35	1.46228e+07	0.397845	1290.61	1.36478e+06	0.0371318	120.455	0	0	0	1.36478e+06	0.0371318	120.455	1.30926e+07	0.356213	1155.55	1.54317e+07
South Barents Basin	Russia and former Soviet states	1939	0	764	100			1939	864	2803	2012		An estimate of undiscovered conventional oil and gas resources of the world, 2012	https://pubs.er.usgs.gov/publication/ds69FF	1.66902e+07	0	0	0	0	0	0	0	0	0	0	0	0	0	0	0	0	0	0	0	0	0	0	0	0	0	0	0	0	0	0	0	0	0	0
South Caspian Basin	Russia and former Soviet states	12671	5758	4001.25	282			18429	4283.25	22712.2	2012		An estimate of undiscovered conventional oil and gas resources of the world, 2012	https://pubs.er.usgs.gov/publication/ds69FF	1.89011e+07	0	0	0	0	0	0	0	0	0	1.91586e+06	0.101362	2302.16	561501	0.0297073	674.72	561501	0.0297073	674.72	2.28897e+06	0.121103	2750.51	1.9296e+06	0.102089	2318.68	0	0	0	1.9296e+06	0.102089	2318.68	2.32762e+06	0.123147	2796.95	3.09496e+06
South China Sea Platform	Other Developing Asia	581.2	0	257	0			581.2	257	838.2	2020		Assessment of Undiscovered Conventional Oil and Gas Resources of Southeast Asia, 2020	https://pubs.usgs.gov/fs/2020/3046/fs20203046.pdf	2.30108e+07	0	0	0	9.54485e+06	0.414799	347.684	9.54485e+06	0.414799	347.684	1562.23	6.78911e-05	0.0569063	159953	0.00695122	5.82652	9.66755e+06	0.420131	352.154	161515	0.00701912	5.88342	0	0	0	0	0	0	0	0	0	9.66755e+06	0.420131	352.154	9.66911e+06
South Florida Basin	USA	49	0	1	0			49	1	50	2016		Assessment of Undiscovered Oil and Gas Resources in the South Florida Basin, 2016	https://pubs.usgs.gov/fs/2018/3074/fs20183074.pdf	1.5895e+07	0	0	0	1.16006e+06	0.0729827	3.64914	1.16006e+06	0.0729827	3.64914	1.26382e+07	0.795105	39.7552	2.94964e+06	0.185571	9.27853	3.21405e+06	0.202205	10.1103	1.43076e+07	0.90013	45.0065	4.30959e+06	0.271129	13.5564	0	0	0	4.30959e+06	0.271129	13.5564	6.828e+06	0.429569	21.4784	1.5016e+07
South Makassar Basin	Other Developing Asia	400.111	0	116.111	0			400.111	116.111	516.222	2020		Assessment of Undiscovered Conventional Oil and Gas Resources of Southeast Asia, 2020	https://pubs.usgs.gov/fs/2020/3046/fs20203046.pdf	7.13143e+06	76997.8	0.010797	5.57363	7.11568e+06	0.997791	515.082	7.13143e+06	1	516.222	20599.3	0.00288852	1.49112	67248	0.0094298	4.86787	7.13143e+06	1	516.222	87770.1	0.0123075	6.35341	0	0	0	0	0	0	0	0	0	7.13143e+06	1	516.222	7.13143e+06
South Oman Salt Basin	Middle East	373	297	46	15	3584		4254	61	4315	2012	2014	Assessment of Undiscovered Conventional Oil and Gas Resources of the Arabian Peninsula and Zagros Fold Belt, 2012 / Technically Recoverable Shale Oil and Shale Gas Resources: Oman	https://pubs.usgs.gov/fs/2012/3115/FS12-3115.pdf	3.33497e+06	0	0	0	2088.53	0.00062625	2.70227	2088.53	0.00062625	2.70227	142678	0.0427824	184.606	35947.5	0.010779	46.5112	38036.1	0.0114052	49.2135	178625	0.0535613	231.117	22253.3	0.00667272	28.7928	0	0	0	22253.3	0.00667272	28.7928	60289.4	0.0180779	78.0063	180696
South Sumatra Basin	Other Developing Asia	400.111	587	116.111	53	4085		5072.11	169.111	5241.22	2020	2013	Assessment of Undiscovered Conventional Oil and Gas Resources of Southeast Asia, 2020 / Technically Recoverable Shale Oil and Shale Gas Resources: Indonesia	https://pubs.usgs.gov/fs/2020/3046/fs20203046.pdf / https://www.eia.gov/analysis/studies/worldshalegas/pdf/Indonesia_2013.pdf?zscb=98937324	1.34578e+07	267100	0.0198472	104.024	1.66956e+06	0.124059	650.219	1.93664e+06	0.143905	754.238	1.17934e+07	0.876327	4593.02	818431	0.0608146	318.743	2.63961e+06	0.19614	1028.01	1.19053e+07	0.884643	4636.61	154411	0.0114737	60.1364	0	0	0	154411	0.0114737	60.1364	2.63961e+06	0.19614	1028.01	1.34523e+07
Southern Alaska	USA	600	0	40	0			600	40	640	2013		USGS NATIONAL ASSESSMENT OF OIL AND GAS RESOURCES UPDATE (March, 2013)	https://certmapper.cr.usgs.gov/data/noga00/natl/tabular/2013/Summary_13_Final.xls	5.44603e+07	0	0	0	0	0	0	0	0	0	0	0	0	1.25442e+07	0.230336	147.415	1.25442e+07	0.230336	147.415	1.25442e+07	0.230336	147.415	158917	0.00291803	1.86754	0	0	0	158917	0.00291803	1.86754	1.27031e+07	0.233254	149.283	1.27031e+07
Southern Arizona-Southwestern New Mexico	USA	20	0	20	0			20	20	40	2013		USGS NATIONAL ASSESSMENT OF OIL AND GAS RESOURCES UPDATE (March, 2013)	https://certmapper.cr.usgs.gov/data/noga00/natl/tabular/2013/Summary_13_Final.xls	1.5944e+07	60269.8	0.00378008	0.151203	0	0	0	60269.8	0.00378008	0.151203	733081	0.0459783	1.83913	2.04378e+06	0.128185	5.12738	2.09567e+06	0.131439	5.25757	2.58487e+06	0.162121	6.48485	1.2716e+06	0.0797541	3.19016	0	0	0	1.2716e+06	0.0797541	3.19016	3.27386e+06	0.205334	8.21337	3.78789e+06
Southern Oklahoma	USA	240	0	20	0			240	20	260	2013		USGS NATIONAL ASSESSMENT OF OIL AND GAS RESOURCES UPDATE (March, 2013)	https://certmapper.cr.usgs.gov/data/noga00/natl/tabular/2013/Summary_13_Final.xls	1.83827e+06	0	0	0	0	0	0	0	0	0	145543	0.0791737	20.5852	49320.3	0.0268297	6.97571	49320.3	0.0268297	6.97571	193335	0.105172	27.3448	121415	0.0660486	17.1726	0	0	0	121415	0.0660486	17.1726	170675	0.0928451	24.1397	313590
Southwest Montana	USA	30	0	10	0			30	10	40	2013		USGS NATIONAL ASSESSMENT OF OIL AND GAS RESOURCES UPDATE (March, 2013)	https://certmapper.cr.usgs.gov/data/noga00/natl/tabular/2013/Summary_13_Final.xls	3.70641e+06	0	0	0	0	0	0	0	0	0	0	0	0	381626	0.102964	4.11855	381626	0.102964	4.11855	381626	0.102964	4.11855	50275.6	0.0135645	0.54258	0	0	0	50275.6	0.0135645	0.54258	431786	0.116497	4.65988	431786
Southwestern Wyoming	USA	30	0	70	0	3400		3430	70	3500	2013	2021	USGS NATIONAL ASSESSMENT OF OIL AND GAS RESOURCES UPDATE (March, 2013) / Assumptions to the Annual Energy Outlook 2023: Oil and Gas Supply Module	https://certmapper.cr.usgs.gov/data/noga00/natl/tabular/2013/Summary_13_Final.xls / https://www.eia.gov/outlooks/aeo/assumptions/pdf/OGSM_Assumptions.pdf	6.11564e+06	0	0	0	0	0	0	0	0	0	0	0	0	218208	0.0356803	124.881	218208	0.0356803	124.881	218208	0.0356803	124.881	33005.8	0.00539696	18.8894	0	0	0	33005.8	0.00539696	18.8894	250472	0.0409559	143.346	250472
Sud Province	Africa	4897.46	0	236.67	0	12797		17694.5	236.67	17931.1	2012	2014	An estimate of undiscovered conventional oil and gas resources of the world, 2012 / Technically Recoverable Shale Oil and Shale Gas Resources: Chad	https://pubs.er.usgs.gov/publication/ds69FF / https://www.eia.gov/analysis/studies/worldshalegas/pdf/Chad_2014.pdf?zscb=45916868	9.78806e+07	139388	0.00142406	25.5351	0	0	0	139388	0.00142406	25.5351	8410.72	8.59283e-05	1.54079	2.63546e+07	0.269253	4828	2.64888e+07	0.270623	4852.58	2.6363e+07	0.269339	4829.55	474929	0.00485213	87.0041	0	0	0	474929	0.00485213	87.0041	2.6879e+07	0.27461	4924.08	2.68874e+07
Sulaiman-Kirthar	Other Developing Asia	12	0	442	25			12	467	479	2000		World Petroleum Assessment 2000 (wep_prvg_excel)	https://certmapper.cr.usgs.gov/data/wep/dds60/wep_prvg.htm	1.70772e+07	45089.2	0.00264031	1.26471	0	0	0	45089.2	0.00264031	1.26471	0	0	0	505394	0.0295947	14.1759	550484	0.032235	15.4406	505394	0.0295947	14.1759	984558	0.0576534	27.616	0	0	0	984558	0.0576534	27.616	1.50016e+06	0.0878458	42.0781	1.50016e+06
Sulu Sea Basin	Other Developing Asia	31.75	0	102	0			31.75	102	133.75	2020		Assessment of Undiscovered Conventional Oil and Gas Resources of Southeast Asia, 2020	https://pubs.usgs.gov/fs/2020/3046/fs20203046.pdf	2.00177e+07	119048	0.00594714	0.79543	1.89561e+07	0.946963	126.656	1.90119e+07	0.949754	127.03	82572	0.00412494	0.551711	305388	0.0152559	2.04047	1.90119e+07	0.949754	127.03	387699	0.0193678	2.59044	0	0	0	0	0	0	0	0	0	1.90119e+07	0.949754	127.03	1.9023e+07
Sumatra/Java Fore-Arc Basins	Other Developing Asia	400.111	0	116.111	0			400.111	116.111	516.222	2020		Assessment of Undiscovered Conventional Oil and Gas Resources of Southeast Asia, 2020	https://pubs.usgs.gov/fs/2020/3046/fs20203046.pdf	5.10611e+07	3.28802e+06	0.064394	33.2416	4.48965e+07	0.879271	453.899	4.71038e+07	0.9225	476.215	3.66549e+06	0.0717864	37.0578	1.82983e+06	0.0358362	18.4994	4.72561e+07	0.925483	477.755	5.15694e+06	0.100996	52.1362	105081	0.00205795	1.06236	0	0	0	105081	0.00205795	1.06236	4.72581e+07	0.92552	477.774	4.85302e+07
Superior	USA	50	0	10	0			50	10	60	2013		USGS NATIONAL ASSESSMENT OF OIL AND GAS RESOURCES UPDATE (March, 2013)	https://certmapper.cr.usgs.gov/data/noga00/natl/tabular/2013/Summary_13_Final.xls	3.41363e+07	0	0	0	0	0	0	0	0	0	0	0	0	3.23911e+06	0.0948876	5.69326	3.23911e+06	0.0948876	5.69326	3.23911e+06	0.0948876	5.69326	1.95517e+06	0.0572753	3.43652	0	0	0	1.95517e+06	0.0572753	3.43652	5.13538e+06	0.150437	9.02624	5.13538e+06
Sverdrup Basin	Canada	851.11	0	191.2	0			851.11	191.2	1042.31	2008		Introduction to the 2008 Circum-Arctic Resource Appraisal (CARA) Professional Paper	https://pubs.usgs.gov/pp/1824/a/pp1824a.pdf	2.54047e+07	0	0	0	0	0	0	0	0	0	0	0	0	47958.6	0.00188778	1.96765	47958.6	0.00188778	1.96765	47958.6	0.00188778	1.96765	0	0	0	0	0	0	0	0	0	47958.6	0.00188778	1.96765	47958.6
Taixinan Basin	China and India	441.25	0	79	0			441.25	79	520.25	2020		Assessment of Undiscovered Conventional Oil and Gas Resources of Southeast Asia, 2020	https://pubs.usgs.gov/fs/2020/3046/fs20203046.pdf	5.46254e+06	472087	0.0864226	44.9613	2.94337e+06	0.538829	280.326	3.33826e+06	0.611118	317.934	0	0	0	5253.72	0.000961773	0.500362	3.33826e+06	0.611118	317.934	5253.72	0.000961773	0.500362	445445	0.0815454	42.424	0	0	0	445445	0.0815454	42.424	3.33826e+06	0.611118	317.934	3.33826e+06
Talara Basin	Central and South America	1711	326	255	44			2037	299	2336	2000		World Petroleum Assessment 2000 (wep_prvg_excel)	https://certmapper.cr.usgs.gov/data/wep/dds60/wep_prvg.htm	2.58467e+06	1.02554e+06	0.396779	926.875	0	0	0	1.02554e+06	0.396779	926.875	490819	0.189896	443.597	44798	0.0173322	40.4879	1.02554e+06	0.396779	926.875	529185	0.20474	478.272	75050.5	0.0290367	67.8298	0	0	0	75050.5	0.0290367	67.8298	1.03713e+06	0.40126	937.344	1.03713e+06
Tampico-Misantla Basin	Central and South America	5449	1122	681	0	5516		12087	681	12768	2012	2013	Assessment of Undiscovered, Conventional Oil and Gas Resources of Mexico, Guatemala, and Belize, 2012 / Technically Recoverable Shale Oil and Shale Gas Resources: Mexico	https://pubs.usgs.gov/fs/2012/3069/FS12-3069.pdf / https://www.eia.gov/analysis/studies/worldshalegas/pdf/Mexico_2013.pdf?zscb=75932474	6.32316e+06	12261.6	0.00193916	24.7592	69400.4	0.0109756	140.136	81792.1	0.0129353	165.158	2.59003e+06	0.40961	5229.9	140046	0.0221481	282.786	221838	0.0350834	447.945	2.61998e+06	0.414346	5290.37	151440	0.0239501	305.795	0	0	0	151440	0.0239501	305.795	356063	0.056311	718.978	2.70256e+06
Tanzania Coastal	Africa	2806	0	2212	0			2806	2212	5018	2016		Executive Summary—Geologic Assessment of Undiscovered Hydrocarbon Resources of Sub-Saharan Africa	https://pubs.usgs.gov/dds/dds-069/dds-069-gg/REPORTS/69_GG_CH_1.pdf	2.50373e+07	4.03683e+06	0.161233	809.066	1.38815e+07	0.554431	2782.14	1.74264e+07	0.696018	3492.62	9.15555e+06	0.365676	1834.96	3.2575e+06	0.130106	652.871	1.92301e+07	0.768058	3854.11	1.08881e+07	0.434873	2182.19	521713	0.0208374	104.562	0	0	0	521713	0.0208374	104.562	1.93239e+07	0.771804	3872.91	2.4321e+07
Taoudeni Basin	Africa	160	0	84	0			160	84	244	2015		Assessment of Undiscovered Oil and Gas Resources of the Taoudeni Basin Province, Mali and Mauritania, 2015	https://pubs.usgs.gov/fs/2016/3003/fs20163003.pdf	1.90368e+08	20000	0.000105059	0.0256345	0	0	0	20000	0.000105059	0.0256345	0	0	0	1.08591e+07	0.0570423	13.9183	1.08791e+07	0.0571474	13.944	1.08591e+07	0.0570423	13.9183	382581	0.00200969	0.490364	0	0	0	382581	0.00200969	0.490364	1.11855e+07	0.0587569	14.3367	1.11855e+07
Taranaki Basin	Australia and other OECD Pacific	45	0	212	0			45	212	257	2020		Assessment of Undiscovered Conventional Oil and Gas Resources of the Greater Taranaki Basin and East Coast Basin of New Zealand, 2020	https://pubs.usgs.gov/fs/2021/3059/fs20213059.pdf	4.30483e+06	595757	0.138393	35.567	0	0	0	595757	0.138393	35.567	739061	0.171682	44.1222	210561	0.0489126	12.5706	621098	0.144279	37.0798	762340	0.17709	45.512	49113	0.0114088	2.93207	0	0	0	49113	0.0114088	2.93207	632398	0.146904	37.7544	953095
Tarim Basin	China and India	4208	658	2525	189	8028		12894	2714	15608	2020	2013	Assessment of undiscovered conventional oil and gas resources of China, 2020 / Technically Recoverable Shale Oil and Shale Gas Resources: China	https://pubs.usgs.gov/fs/2021/3051/fs20213051.pdf / https://www.eia.gov/analysis/studies/worldshalegas/pdf/China_2013.pdf?zscb=19934384	6.05483e+07	0	0	0	0	0	0	0	0	0	2.47999e+06	0.0409589	639.286	102038	0.00168524	26.3032	102038	0.00168524	26.3032	2.51326e+06	0.0415083	647.862	745822	0.0123178	192.256	0	0	0	745822	0.0123178	192.256	847860	0.014003	218.559	3.25908e+06
Temtsag Hailar Basin	Other Developing Asia	100	0	0	0	1709		1809	0	1809	2018	2013	Assessment of Undiscovered Conventional Oil Resources of the East Gobi, Nyalga, Tamtsag-Hailar, Erlian, and Yingen Basins of Mongolia and China, 2018 / Technically Recoverable Shale Oil and Shale Gas Resources: Mongolia	https://pubs.usgs.gov/fs/2018/3041/fs20183041.pdf / https://www.eia.gov/analysis/studies/worldshalegas/pdf/Mongolia_2013.pdf?zscb=64861476	6.80236e+06	0	0	0	0	0	0	0	0	0	0	0	0	702903	0.103332	186.928	702903	0.103332	186.928	702903	0.103332	186.928	83284.7	0.0122435	22.1485	0	0	0	83284.7	0.0122435	22.1485	786187	0.115576	209.076	786187
Thai Basin	Other Developing Asia	233.25	0	110.5	0			233.25	110.5	343.75	2020		Assessment of Undiscovered Conventional Oil and Gas Resources of Southeast Asia, 2020	https://pubs.usgs.gov/fs/2020/3046/fs20203046.pdf	1.12681e+07	0	0	0	1.06437e+07	0.944582	324.7	1.06437e+07	0.944582	324.7	2430.01	0.000215654	0.074131	1470.69	0.000130518	0.0448657	1.06447e+07	0.944679	324.734	3838.72	0.000340671	0.117106	772.101	6.8521e-05	0.0235541	0	0	0	772.101	6.8521e-05	0.0235541	1.06454e+07	0.944737	324.753	1.06458e+07
Thailand Mesozoic Basin Belt	Other Developing Asia	233.25	0	110.5	0			233.25	110.5	343.75	2020		Assessment of Undiscovered Conventional Oil and Gas Resources of Southeast Asia, 2020	https://pubs.usgs.gov/fs/2020/3046/fs20203046.pdf	2.83813e+07	1.46047e+06	0.051459	17.689	3.51677e+06	0.123912	42.5946	4.9772e+06	0.175369	60.2831	2.41184e+07	0.849798	292.118	4.97374e+06	0.175247	60.2412	8.73817e+06	0.307885	105.835	2.43164e+07	0.856775	294.517	4.57175e+06	0.161083	55.3724	0	0	0	4.57175e+06	0.161083	55.3724	1.28227e+07	0.4518	155.306	2.76678e+07
Timan-Pechora Basin	Russia and former Soviet states	1759	9774	156	353			11533	509	12042	2020		Assessment of Undiscovered Conventional Oil and Gas Resources of the Volga-Ural Basin and Timan-Pechora Basin Provinces of Russia, 2020	https://pubs.usgs.gov/fs/2022/3070/fs20223070.pdf	4.42065e+07	0	0	0	0	0	0	0	0	0	0	0	0	2.97248e+06	0.0672408	809.714	2.97248e+06	0.0672408	809.714	2.97248e+06	0.0672408	809.714	502973	0.0113778	137.011	0	0	0	502973	0.0113778	137.011	3.47043e+06	0.0785049	945.356	3.47043e+06
Tindouf Basin	Africa	128	0	56	0	309		437	56	493	2018	2013	Assessment of Undiscovered Oil and Gas Resources in the Tindouf Basin Province, North Africa, 2018 / Technically Recoverable Shale Oil and Shale Gas Resources: Morocco	https://pubs.usgs.gov/fs/2019/3006/fs20193006.pdf / https://www.eia.gov/analysis/studies/worldshalegas/pdf/Morocco_WesternSahara_Mauritania_2013.pdf?zscb=82753706	1.68104e+07	0	0	0	0	0	0	0	0	0	89157	0.00530368	2.61472	135950	0.00808727	3.98702	135950	0.00808727	3.98702	177166	0.0105391	5.19578	65068.2	0.00387071	1.90826	0	0	0	65068.2	0.00387071	1.90826	201018	0.011958	5.89529	242235
Tobago Trough	Central and South America	0	20	65	80			20	145	165	2012		Assessment of Undiscovered Conventional Oil and Gas Resources of South America and the Caribbean, 2012	https://pubs.usgs.gov/fs/2012/3046/fs2012-3046.pdf	2.53885e+06	91375.3	0.0359908	5.93848	2.50808e+06	0.987881	163	2.53678e+06	0.999185	164.866	0	0	0	8367.2	0.00329566	0.543784	2.53693e+06	0.999244	164.875	8367.2	0.00329566	0.543784	60.9478	2.40061e-05	0.003961	0	0	0	60.9478	2.40061e-05	0.003961	2.53693e+06	0.999244	164.875	2.53693e+06
Tonle Sap-Phnom Penh Basin	Other Developing Asia	17.5	0	4.5	0			17.5	4.5	22	2020		Assessment of Undiscovered Conventional Oil and Gas Resources of Southeast Asia, 2020	https://pubs.usgs.gov/fs/2020/3046/fs20203046.pdf	1.29082e+07	259996	0.0201418	0.44312	722.429	5.59665e-05	0.00123126	260472	0.0201787	0.443932	1.29076e+07	0.999951	21.9989	3.88807e+06	0.301209	6.62659	3.95309e+06	0.306246	6.73741	1.29081e+07	0.99999	21.9998	243366	0.0188536	0.414778	0	0	0	243366	0.0188536	0.414778	4.19516e+06	0.324999	7.14997	1.29082e+07
Trans-mexican Neovolcanic Axis	Central and South America	30	0	10	0			30	10	40	2000		World Petroleum Assessment 2000 (wep_prvg_excel)	https://certmapper.cr.usgs.gov/data/wep/dds60/wep_prvg.htm	1.47186e+07	1.26358e+07	0.858491	34.3396	0	0	0	1.26358e+07	0.858491	34.3396	1.29253e+07	0.878157	35.1263	2.01831e+06	0.137126	5.48505	1.28066e+07	0.870096	34.8038	1.30509e+07	0.886691	35.4676	1.82159e+06	0.123761	4.95044	0	0	0	1.82159e+06	0.123761	4.95044	1.29525e+07	0.880005	35.2002	1.44974e+07
Transylvania	Europe	0	0	6	0			0	6	6	2000		World Petroleum Assessment 2000 (wep_prvg_excel)	https://certmapper.cr.usgs.gov/data/wep/dds60/wep_prvg.htm	9.4269e+06	0	0	0	0	0	0	0	0	0	0	0	0	3.26118e+06	0.345944	2.07567	3.26118e+06	0.345944	2.07567	3.26118e+06	0.345944	2.07567	1.4552e+06	0.154367	0.9262	0	0	0	1.4552e+06	0.154367	0.9262	4.45242e+06	0.47231	2.83386	4.45242e+06
Trias/Ghadames Basin	Africa	2297.21	7793	460.25	949	12331		22421.2	1409.25	23830.5	2012	2013	An estimate of undiscovered conventional oil and gas resources of the world, 2012 / Technically Recoverable Shale Oil and Shale Gas Resources: Tunisia	https://pubs.er.usgs.gov/publication/ds69FF / https://www.eia.gov/analysis/studies/worldshalegas/pdf/Tunisia_2013.pdf?zscb=34679084	3.12889e+07	0	0	0	0	0	0	0	0	0	2.00275e+06	0.0640085	1525.35	1.85989e+06	0.0594426	1416.54	1.85989e+06	0.0594426	1416.54	3.85627e+06	0.123247	2937.04	457159	0.0146109	348.185	0	0	0	457159	0.0146109	348.185	2.28301e+06	0.0729654	1738.8	4.06455e+06
Turpan Basin	China and India	150	0	41	0			150	41	191	2020		Assessment of undiscovered conventional oil and gas resources of China, 2020	https://pubs.usgs.gov/fs/2021/3051/fs20213051.pdf	4.03713e+06	0	0	0	0	0	0	0	0	0	417479	0.10341	19.7513	0	0	0	0	0	0	417479	0.10341	19.7513	523725	0.129727	24.7779	0	0	0	523725	0.129727	24.7779	523725	0.129727	24.7779	907073
Tuxla Uplift	Central and South America	25	0	5	0			25	5	30	2012		Assessment of Undiscovered, Conventional Oil and Gas Resources of Mexico, Guatemala, and Belize, 2012	https://pubs.usgs.gov/fs/2012/3069/FS12-3069.pdf	500120	410339	0.82048	24.6144	3087.52	0.00617356	0.185207	410348	0.820499	24.615	361869	0.723564	21.7069	145707	0.291344	8.74032	410432	0.820667	24.62	362141	0.724107	21.7232	0	0	0	0	0	0	0	0	0	410432	0.820667	24.62	410432
Uinta-Piceance Basin	USA	20.39	0	0	0	4500	2100	4520.39	2100	6620.39	2013	2021	USGS NATIONAL ASSESSMENT OF OIL AND GAS RESOURCES UPDATE (March, 2013) / Assumptions to the Annual Energy Outlook 2023: Oil and Gas Supply Module	https://certmapper.cr.usgs.gov/data/noga00/natl/tabular/2013/Summary_13_Final.xls / https://www.eia.gov/outlooks/aeo/assumptions/pdf/OGSM_Assumptions.pdf	7.51934e+06	0	0	0	0	0	0	0	0	0	0	0	0	744004	0.0989455	655.058	744004	0.0989455	655.058	744004	0.0989455	655.058	210419	0.0279838	185.263	0	0	0	210419	0.0279838	185.263	942952	0.125404	830.221	942952
Upper Magdalena	Central and South America	390	0	19	0			390	19	409	2012		Assessment of Undiscovered Conventional Oil and Gas Resources of South America and the Caribbean, 2012	https://pubs.usgs.gov/fs/2012/3046/fs2012-3046.pdf	2.20149e+06	1.9082e+06	0.866778	354.512	0	0	0	1.9082e+06	0.866778	354.512	2.19868e+06	0.998727	408.48	145780	0.066219	27.0836	1.90845e+06	0.866893	354.559	2.19867e+06	0.998723	408.478	62122	0.0282182	11.5413	0	0	0	62122	0.0282182	11.5413	1.91403e+06	0.869426	355.595	2.20148e+06
Ventura Basin	USA	246	0	15	0			246	15	261	2016		Assessment of Undiscovered Oil and Gas Resources in the Ventura Basin Province, California, 2016	https://pubs.usgs.gov/fs/2017/3050/fs20173050.pdf	1.39403e+06	1.30615e+06	0.936964	244.548	0	0	0	1.30615e+06	0.936964	244.548	1.10883e+06	0.795413	207.603	387580	0.278029	72.5657	1.36272e+06	0.977545	255.139	1.28936e+06	0.924919	241.404	654877	0.469774	122.611	0	0	0	654877	0.469774	122.611	1.39238e+06	0.998818	260.691	1.39238e+06
Veracruz Basin	Central and South America	95.07	79	45	1	276		450.07	46	496.07	2012	2013	Assessment of Undiscovered, Conventional Oil and Gas Resources of Mexico, Guatemala, and Belize, 2012 / Technically Recoverable Shale Oil and Shale Gas Resources: Mexico	https://pubs.usgs.gov/fs/2012/3069/FS12-3069.pdf / https://www.eia.gov/analysis/studies/worldshalegas/pdf/Mexico_2013.pdf?zscb=75932474	4.02143e+06	1.91524e+06	0.476259	236.258	242390	0.0602746	29.9004	2.1366e+06	0.531305	263.565	2.31366e+06	0.575335	285.406	350356	0.0871223	43.2187	2.24113e+06	0.557297	276.458	2.38031e+06	0.591906	293.627	86134.7	0.021419	10.6253	0	0	0	86134.7	0.021419	10.6253	2.24461e+06	0.558163	276.888	2.63327e+06
Vestford-Helgeland	Europe	1767.76	2585	750.58	702			4352.76	1452.58	5805.34	2012		An estimate of undiscovered conventional oil and gas resources of the world, 2012	https://pubs.er.usgs.gov/publication/ds69FF	8.68044e+06	0	0	0	0	0	0	0	0	0	0	0	0	51728.4	0.00595919	34.5951	51728.4	0.00595919	34.5951	51728.4	0.00595919	34.5951	0	0	0	0	0	0	0	0	0	51728.4	0.00595919	34.5951	51728.4
Villahermosa Uplift	Central and South America	1427	20382	117	44			21809	161	21970	2012		Assessment of Undiscovered, Conventional Oil and Gas Resources of Mexico, Guatemala, and Belize, 2012	https://pubs.usgs.gov/fs/2012/3069/FS12-3069.pdf	2.06736e+06	348675	0.168657	3705.4	351414	0.169982	3734.51	699333	0.338273	7431.86	912106	0.441193	9693.02	161573	0.0781544	1717.05	857055	0.414565	9107.99	921238	0.445611	9790.06	60373.9	0.0292034	641.598	0	0	0	60373.9	0.0292034	641.598	916223	0.443185	9736.77	1.26856e+06
Visayan	Other Developing Asia	31.75	0	102	0			31.75	102	133.75	2020		Assessment of Undiscovered Conventional Oil and Gas Resources of Southeast Asia, 2020	https://pubs.usgs.gov/fs/2020/3046/fs20203046.pdf	9.68206e+06	3.85495e+06	0.398154	53.2531	6.96843e+06	0.719726	96.2634	9.64381e+06	0.99605	133.222	2.74995e+06	0.284026	37.9884	915009	0.0945057	12.6401	9.6544e+06	0.997143	133.368	3.45324e+06	0.356664	47.7038	67431.6	0.00696459	0.931514	0	0	0	67431.6	0.00696459	0.931514	9.6544e+06	0.997143	133.368	9.68129e+06
Volga-Ural Region	Russia and former Soviet states	4930	21247	276	793			26177	1069	27246	2020		Assessment of Undiscovered Conventional Oil and Gas Resources of the Volga-Ural Basin and Timan-Pechora Basin Provinces of Russia, 2020	https://pubs.usgs.gov/fs/2022/3070/fs20223070.pdf	7.22608e+07	0	0	0	0	0	0	0	0	0	0	0	0	3.7579e+06	0.0520047	1416.92	3.7579e+06	0.0520047	1416.92	3.7579e+06	0.0520047	1416.92	1.16356e+07	0.161023	4387.22	0	0	0	1.16356e+07	0.161023	4387.22	1.45904e+07	0.201913	5501.32	1.45904e+07
Wadi-Surhan Basin	Middle East	122.6	0	177.23	0			122.6	177.23	299.83	2012		An estimate of undiscovered conventional oil and gas resources of the world, 2012	https://pubs.er.usgs.gov/publication/ds69FF	7.40025e+06	0	0	0	0	0	0	0	0	0	0	0	0	77793.3	0.0105123	3.15189	77793.3	0.0105123	3.15189	77793.3	0.0105123	3.15189	0	0	0	0	0	0	0	0	0	77793.3	0.0105123	3.15189	77793.3
Waikato Basin	Australia and other OECD Pacific	24.34	0	4.57	0			24.34	4.57	28.91	2012		An estimate of undiscovered conventional oil and gas resources of the world, 2012	https://pubs.er.usgs.gov/publication/ds69FF	546575	91233.8	0.166919	4.82563	0	0	0	91233.8	0.166919	4.82563	546567	0.999986	28.9096	39317.8	0.071935	2.07964	119895	0.219357	6.34161	546566	0.999984	28.9095	47804.5	0.087462	2.52853	0	0	0	47804.5	0.087462	2.52853	167623	0.306679	8.86608	546566
Wanganui Basin	Australia and other OECD Pacific	121.71	0	82.2	0			121.71	82.2	203.91	2012		An estimate of undiscovered conventional oil and gas resources of the world, 2012	https://pubs.er.usgs.gov/publication/ds69FF	2.91896e+06	911174	0.312157	63.6519	0	0	0	911174	0.312157	63.6519	2.00697e+06	0.687562	140.201	409778	0.140385	28.6259	1.03546e+06	0.354735	72.3341	2.00963e+06	0.688474	140.387	130216	0.0446102	9.09647	0	0	0	130216	0.0446102	9.09647	1.14268e+06	0.391467	79.8241	2.08187e+06
West African Coastal	Africa	3200	0	721	0			3200	721	3921	2016		Executive Summary—Geologic Assessment of Undiscovered Hydrocarbon Resources of Sub-Saharan Africa	https://pubs.usgs.gov/dds/dds-069/dds-069-gg/REPORTS/69_GG_CH_1.pdf	1.0828e+07	195821	0.0180846	70.9099	587725	0.0542782	212.825	773875	0.0714697	280.233	629519	0.058138	227.959	584984	0.054025	211.832	1.26526e+06	0.116851	458.171	1.00379e+06	0.0927034	363.49	300379	0.0277409	108.772	0	0	0	300379	0.0277409	108.772	1.43818e+06	0.13282	520.787	1.76973e+06
West Greenland-East Canada	Canada	10697	0	1654	0			10697	1654	12351	2010		Geologic assessment of undiscovered oil and gas resources of the West Greenland-East Canada Province	https://www.usgs.gov/publications/geologic-assessment-undiscovered-oil-and-gas-resources-west-greenland-east-canada	1.2316e+07	0	0	0	0	0	0	0	0	0	0	0	0	0	0	0	0	0	0	0	0	0	0	0	0	0	0	0	0	0	0	0	0	0	0
West Siberian Basin	Russia and former Soviet states	12898	93383	5400	2870	74587		180868	8270	189138	2020		Assessment of Undiscovered Conventional Oil and Gas Resources of the West Siberian Basin Province, Russia, 2020 / Technically Recoverable Shale Oil and Shale Gas Resources: Russia	https://pubs.usgs.gov/fs/2022/3047/fs20223047.pdf / https://www.eia.gov/analysis/studies/worldshalegas/pdf/Russia_2013.pdf?zscb=38679867	2.24529e+08	0	0	0	0	0	0	0	0	0	0	0	0	1.95167e+07	0.0869229	16440.4	1.95167e+07	0.0869229	16440.4	1.95167e+07	0.0869229	16440.4	6.95045e+06	0.0309557	5854.9	0	0	0	6.95045e+06	0.0309557	5854.9	2.59254e+07	0.115466	21839	2.59254e+07
West-central Coastal	Africa	49736	7952	2877	64			57688	2941	60629	2016		Executive Summary—Geologic Assessment of Undiscovered Hydrocarbon Resources of Sub-Saharan Africa	https://pubs.usgs.gov/dds/dds-069/dds-069-gg/REPORTS/69_GG_CH_1.pdf	8.45479e+07	1.80741e+06	0.0213773	1296.09	17910.4	0.000211838	12.8435	1.80741e+06	0.0213773	1296.09	979523	0.0115854	702.413	9.43405e+06	0.111582	6765.12	1.0834e+07	0.12814	7769.01	1.0297e+07	0.121789	7383.95	977104	0.0115568	700.678	0	0	0	977104	0.0115568	700.678	1.14198e+07	0.13507	8189.14	1.14202e+07
Western Great Basin	USA	60	0	0	0			60	0	60	2013		USGS NATIONAL ASSESSMENT OF OIL AND GAS RESOURCES UPDATE (March, 2013)	https://certmapper.cr.usgs.gov/data/noga00/natl/tabular/2013/Summary_13_Final.xls	3.59674e+07	3.47169e+06	0.0965231	5.79138	0	0	0	3.47169e+06	0.0965231	5.79138	949319	0.0263938	1.58363	9.4335e+06	0.262279	15.7367	1.19636e+07	0.332623	19.9574	1.01563e+07	0.282374	16.9425	1.06959e+06	0.0297377	1.78426	0	0	0	1.06959e+06	0.0297377	1.78426	1.25718e+07	0.349532	20.9719	1.26954e+07
Western Oregon-Washington	USA	10	0	10	0			10	10	20	2013		USGS NATIONAL ASSESSMENT OF OIL AND GAS RESOURCES UPDATE (March, 2013)	https://certmapper.cr.usgs.gov/data/noga00/natl/tabular/2013/Summary_13_Final.xls	1.32203e+07	9.87343e+06	0.746836	14.9367	0	0	0	9.87343e+06	0.746836	14.9367	191572	0.0144907	0.289814	2.07947e+06	0.157293	3.14587	1.07321e+07	0.811788	16.2358	2.26012e+06	0.170958	3.41916	1.57853e+06	0.119402	2.38803	0	0	0	1.57853e+06	0.119402	2.38803	1.11703e+07	0.844932	16.8986	1.11703e+07
Widyan Basin-Int. Platform	Middle East	8181.15	17216	616.53	25			25397.2	641.53	26038.7	2012		An estimate of undiscovered conventional oil and gas resources of the world, 2012	https://pubs.er.usgs.gov/publication/ds69FF	2.85234e+07	0	0	0	0	0	0	0	0	0	0	0	0	1.12022e+06	0.0392736	1022.63	1.12022e+06	0.0392736	1022.63	1.12022e+06	0.0392736	1022.63	144578	0.00506874	131.983	0	0	0	144578	0.00506874	131.983	1.26277e+06	0.0442714	1152.77	1.26277e+06
Williston Basin	USA	360.11	809	36.61	8	19100	2300	20269.1	2344.61	22613.7	2012	2021	An estimate of undiscovered conventional oil and gas resources of the world, 2012 / Assumptions to the Annual Energy Outlook 2023: Oil and Gas Supply Module	https://pubs.er.usgs.gov/publication/ds69FF / https://www.eia.gov/outlooks/aeo/assumptions/pdf/OGSM_Assumptions.pdf	5.69386e+07	0	0	0	0	0	0	0	0	0	0	0	0	5.9317e+06	0.104177	2355.83	5.9317e+06	0.104177	2355.83	5.9317e+06	0.104177	2355.83	590489	0.0103706	234.518	0	0	0	590489	0.0103706	234.518	6.51417e+06	0.114407	2587.16	6.51417e+06
Williston Basin (Including Bakken)	Canada	0	0	0	0	1573		1573	0	1573	2000	2013	World Petroleum Assessment 2000 (wep_prvg_excel) / Technically Recoverable Shale Oil and Shale Gas Resources: Canada	https://certmapper.cr.usgs.gov/data/wep/dds60/wep_prvg.htm; https://www.eia.gov/analysis/studies/worldshalegas/pdf/Canada_2013.pdf?zscb=65646158	3.57901e+07	0	0	0	0	0	0	0	0	0	0	0	0	668618	0.0186816	29.3862	668618	0.0186816	29.3862	668618	0.0186816	29.3862	392932	0.0109788	17.2696	0	0	0	392932	0.0109788	17.2696	1.05745e+06	0.0295459	46.4757	1.05745e+06
Wind River Basin	USA	40	0	9140	0			40	9140	9180	2005		Executive Summary—Geologic Assessment of Undiscovered Oil and Gas Resources of the Wind River Basin Province, Wyoming, 2005	https://pubs.usgs.gov/dds/dds-069/dds-069-j/REPORTS/69_J_CH_1.pdf	1.98201e+06	0	0	0	0	0	0	0	0	0	0	0	0	140340	0.0708068	650.007	140340	0.0708068	650.007	140340	0.0708068	650.007	0	0	0	0	0	0	0	0	0	140340	0.0708068	650.007	140340
Wyoming Thrust Belt	USA	26	0	45	0			26	45	71	2017		Assessment of Undiscovered Conventional Oil and Gas Resources in the Wyoming Thrust Belt Province, Wyoming, Idaho, and Utah, 2017	https://pubs.usgs.gov/fs/2017/3091/fs20173091.pdf	3.83254e+06	0	0	0	0	0	0	0	0	0	0	0	0	229742	0.059945	4.2561	229742	0.059945	4.2561	229742	0.059945	4.2561	150191	0.0391885	2.78238	0	0	0	150191	0.0391885	2.78238	371195	0.0968536	6.87661	371195
Yenisey-Khatanga Basin	Russia and former Soviet states	5583.74	0	2675	0			5583.74	2675	8258.74	2012		An estimate of undiscovered conventional oil and gas resources of the world, 2012	https://pubs.usgs.gov/fs/2008/3020/pdf/FS08-3020_508.pdf	2.97258e+07	0	0	0	0	0	0	0	0	0	0	0	0	4.7661e+06	0.160335	1324.17	4.7661e+06	0.160335	1324.17	4.7661e+06	0.160335	1324.17	0	0	0	0	0	0	0	0	0	4.7661e+06	0.160335	1324.17	4.7661e+06
Yinggehai Basin	Other Developing Asia	115.5	0	169.5	0			115.5	169.5	285	2020		Assessment of Undiscovered Conventional Oil and Gas Resources of Southeast Asia, 2020	https://pubs.usgs.gov/fs/2020/3046/fs20203046.pdf	7.2217e+06	0	0	0	3.36739e+06	0.466287	132.892	3.36739e+06	0.466287	132.892	1.09768e+06	0.151997	43.3192	200863	0.0278138	7.92692	3.56825e+06	0.494101	140.819	1.20254e+06	0.166517	47.4573	144189	0.0199661	5.69033	0	0	0	144189	0.0199661	5.69033	3.71244e+06	0.514067	146.509	4.56992e+06
Yucatan Platform	Central and South America	1286.53	0	34.15	0			1286.53	34.15	1320.68	2012		An estimate of undiscovered conventional oil and gas resources of the world, 2012	https://pubs.er.usgs.gov/publication/ds69FF	4.15146e+07	1.76689e+07	0.425607	562.091	1.1102e+07	0.267424	353.182	2.82157e+07	0.679657	897.609	1.75873e+07	0.423642	559.495	8.23438e+06	0.198349	261.955	2.94747e+07	0.709985	937.662	2.05877e+07	0.495914	654.943	309063	0.00744468	9.83204	0	0	0	309063	0.00744468	9.83204	2.94748e+07	0.709986	937.664	2.99997e+07
Zagros Fold Belt	Middle East	39561.4	72234	4374.21	1351			111795	5725.21	117521	2012		An estimate of undiscovered conventional oil and gas resources of the world, 2012	https://pubs.er.usgs.gov/publication/ds69FF	3.89251e+07	124018	0.00318608	374.43	557280	0.0143167	1682.51	680967	0.0174943	2055.94	1.96541e+07	0.504923	59338.9	1.30615e+06	0.0335556	3943.47	1.97511e+06	0.0507415	5963.17	2.0309e+07	0.521746	61315.9	5.7421e+06	0.147517	17336.3	0	0	0	5.7421e+06	0.147517	17336.3	7.55677e+06	0.194137	22815	2.34465e+07
Zagros Thrust Zone	Middle East	174.6	0	164.77	0			174.6	164.77	339.37	2012		An estimate of undiscovered conventional oil and gas resources of the world, 2012	https://pubs.er.usgs.gov/publication/ds69FF	1.84305e+07	96521.5	0.00523707	1.7773	0	0	0	96521.5	0.00523707	1.7773	1.4988e+07	0.813219	275.982	1.35081e+06	0.0732924	24.8732	1.44733e+06	0.0785294	26.6505	1.51966e+07	0.824538	279.823	3.21814e+06	0.17461	59.2574	0	0	0	3.21814e+06	0.17461	59.2574	4.52548e+06	0.245544	83.3302	1.55991e+07
Zyryanka Basin	Russia and former Soviet states	72.45	0	60.81	0			72.45	60.81	133.26	2012		An estimate of undiscovered conventional oil and gas resources of the world, 2012	https://pubs.er.usgs.gov/publication/ds69FF	5.33568e+06	0	0	0	0	0	0	0	0	0	0	0	0	1.55081e+06	0.29065	38.732	1.55081e+06	0.29065	38.732	1.55081e+06	0.29065	38.732	0	0	0	0	0	0	0	0	0	1.55081e+06	0.29065	38.732	1.55081e+06
									Total Future (MMB)	2.27576e+06				Total basin surface (Ha)	7.90155e+09	4.35241e+08		71265.3	7.36469e+08		88956.1	1.16656e+09		157649	1.11967e+09		230798	9.77728e+08		185813	1.97032e+09		323603	1.93241e+09		397909	3.44318e+08		145675	3.32794e+07		2282.97	3.77598e+08		147958	2.2833e+09		454526	2.95409e+09
									Total Future (Gbbl)	2275.76				Total basin surface (Km2)	7.90155e+07	4.35241e+06		71.2653	7.36469e+06		88.9561	1.16656e+07		157.649	1.11967e+07		230.798	9.77728e+06		185.813	1.97032e+07		323.603	1.93241e+07		397.909	3.44318e+06		145.675	332794		2.28297	3.77598e+06		147.958	2.2833e+07		454.526	2.95409e+07
[truncated: 5 more columns]

## Sheet: Figure 1
The figure 1 has been built using these files:
File	Description	Source	Website	License
oil_basins.shp	Geological provinces and sedimentary basins of the world	Own ellaboration based on data from the United States Geological Service (USGS)	https://doi.org/10.34810/data891	Creative Commons Attribution-NonCommercial-ShareAlike (CC-BY-NC-SA)
world-administrative-boundaries.shp	This dataset displays level 0 world administrative boundaries. It contains countries as well as non-sovereign territories (like, for instance, French overseas).	Opendatasoft	https://public.opendatasoft.com/explore/dataset/world-administrative-boundaries/information/	Open Government Licence v3.0
World Ocean Base	The basemap features marine bathymetry. Land features include inland waters and roads overlaid on land cover and shaded relief imagery	Esri, Garmin, General Bathymetric Chart of the Oceans (GEBCO), National Geophysical Data Center from National Oceanic and Atmospheric Administration (NOAA NGDC), and other contributors	https://doc.arcgis.com/en/data-appliance/2023/maps/world-ocean-base.htm	Esri Master License Agreement

## Sheet: Figure 2
The figure 2 has been built using these files:
File	Description	Source	Reference of the original data	Website	License
oil_basins.shp	Geological provinces and sedimentary basins of the world	Own ellaboration based on data from the United States Geological Service (USGS)		https://doi.org/10.34810/data891	Creative Commons Attribution-NonCommercial-ShareAlike (CC-BY-NC-SA)
world-administrative-boundaries.shp	This dataset displays level 0 world administrative boundaries. It contains countries as well as non-sovereign territories (like, for instance, French overseas).	Opendatasoft		https://public.opendatasoft.com/explore/dataset/world-administrative-boundaries/information/	Open Government Licence v3.0
biodiversity_hotspots.shp	Biodiversity hotspots are regions characterized both by exceptional levels of plant endemism and serious levels of habitat loss	Critical Ecosystem Partnership Fund (CEPF). Biodiversity Hotspots 2016	https://www.arcgis.com/home/item.html?id=fb8ec2af7cfc40c7af89d9b7e922d4d8	https://www.arcgis.com/home/item.html?id=fb8ec2af7cfc40c7af89d9b7e922d4d8	Creative Commons Attribution-ShareAlike 4.0 International License
wdpa.shp	The World Database on Protected Areas (WDPA)	UNEP-WCMC. Protected Planet. World Protected Areas Database		https://www.protectedplanet.net/en/thematic-areas/wdpa?tab=WDPA	2019 United Nations Environment Programme
piav.shp	Territories of Indigenous People living in Voluntary Isolation	Own ellaboration based on data from the Amazon Network of Georeferenced Socio-Environmental Information (RAISG) and Survival International	RAISG. Amazonía bajo presión (2012) Survival International. Survival International. Indigenous peoples living in voluntary isolation in the South-East Asia	https://doi.org/10.34810/data891	Creative Commons Attribution-NonCommercial-ShareAlike (CC-BY-NC-SA)
urban_areas_buffer10k.shp	Urban areas with a 10 km buffer	Own ellaboration based on data from the Center for Sustainability and the Global Environment (University of Wisconsin-Madison)	University of Wisconsin-Madison. Center for Sustainability and the Global Environment (SAGE). http://sage.wisc.edu/urbanenvironment.html	https://doi.org/10.34810/data891	Creative Commons Attribution-NonCommercial-ShareAlike (CC-BY-NC-SA)
endemic_terrestrialspecies_richeness.tif	Richness of terrestrial endemic species	Own ellaboration based on data from Jenkins et al (2013)	Jenkins, C. N., Pimm, S. L. & Joppa, L. N. Global patterns of terrestrial vertebrate diversity and conservation. Proceedings of the National Academy of Sciences 110, E2602–E2610 (2013). https://biodiversitymapping.org/	https://biodiversitymapping.org/	Creative Commons Attribution-NonCommercial-ShareAlike (CC-BY-NC-SA)
endemic_marinespecies_richeness.tif	Richness of marine endemic species	Own ellaboration based on data from Jenkins et al (2016)	Jenkins, C. N. & Van Houtan, K. S. Global and regional priorities for marine biodiversity protection. Biol Conserv 204, 333–339 (2016). https://biodiversitymapping.org/	https://biodiversitymapping.org/	Creative Commons Attribution-NonCommercial-ShareAlike (CC-BY-NC-SA)
exclusion_zones.shp	Portions of geologic provinces that should be set as strictly off-limits to oil extraction because they overlap critical areas for global biodiversity conservation or because of likely human rights implications of oil extraction	Own ellaboration		https://doi.org/10.34810/data891	Creative Commons Attribution-NonCommercial-ShareAlike (CC-BY-NC-SA)
World Ocean Base	The basemap features marine bathymetry. Land features include inland waters and roads overlaid on land cover and shaded relief imagery	Esri, Garmin, General Bathymetric Chart of the Oceans (GEBCO), National Geophysical Data Center from National Oceanic and Atmospheric Administration (NOAA NGDC), and other contributors		https://www.arcgis.com/home/item.html?id=fb8ec2af7cfc40c7af89d9b7e922d4d8	Esri Master License Agreement

## Sheet: Figure 3
The figure 3 has been built using these files:
File	Description	Source	Reference of the original data	Website	License
oil_basins.shp	Geological provinces and sedimentary basins of the world	Own ellaboration based on data from the United States Geological Service (USGS)		https://doi.org/10.34810/data891	Creative Commons Attribution-NonCommercial-ShareAlike (CC-BY-NC-SA)
world-administrative-boundaries.shp	This dataset displays level 0 world administrative boundaries. It contains countries as well as non-sovereign territories (like, for instance, French overseas).	Opendatasoft		https://public.opendatasoft.com/explore/dataset/world-administrative-boundaries/information/	Open Government Licence v3.0
rural_population_density.tif	Rural population density	Food and Agriculture Organization of the United Nations (FAO)	FAO. Rural population density 2000. Food Insecurity, Poverty and Environment Global GIS Database (2007)	http://www.fao.org/geonetwork/srv/en/resources.get?id=14052&fname=Map_2_2.zip&access=private	CC BY-NC-SA 3.0 IGO DEED
exclusion_zones.shp	Portions of geologic provinces that should be set as strictly off-limits to oil extraction because they overlap critical areas for global biodiversity conservation or because of likely human rights implications of oil extraction	Own ellaboration		https://doi.org/10.34810/data891	Creative Commons Attribution-NonCommercial-ShareAlike (CC-BY-NC-SA)
additional_unburnableoil_population_densitys.shp	Additional portions of geologic provinces that should be set as off-limits to oil extraction acording to a rural population density criterium	Own ellaboration based on rural population density data from the Food and Agriculture Organization of the United Nations (FAO)	FAO. Rural population density 2000. Food Insecurity, Poverty and Environment Global GIS Database (2007)	https://doi.org/10.34810/data891	Creative Commons Attribution-NonCommercial-ShareAlike (CC-BY-NC-SA)
World Ocean Base	The basemap features marine bathymetry. Land features include inland waters and roads overlaid on land cover and shaded relief imagery	Esri, Garmin, General Bathymetric Chart of the Oceans (GEBCO), National Geophysical Data Center from National Oceanic and Atmospheric Administration (NOAA NGDC), and other contributors		https://www.arcgis.com/home/item.html?id=fb8ec2af7cfc40c7af89d9b7e922d4d8	Esri Master License Agreement

## Sheet: Figure 4
The figure 4 has been built using these files:
File	Description	Source	Reference of the original data	Website	License
oil_basins.shp	Geological provinces and sedimentary basins of the world	Own ellaboration based on data from the United States Geological Service (USGS)		https://doi.org/10.34810/data891	Creative Commons Attribution-NonCommercial-ShareAlike (CC-BY-NC-SA)
world-administrative-boundaries.shp	This dataset displays level 0 world administrative boundaries. It contains countries as well as non-sovereign territories (like, for instance, French overseas).	Opendatasoft		https://public.opendatasoft.com/explore/dataset/world-administrative-boundaries/information/	Open Government Licence v3.0
endemic_terrestrialspecies_richeness.tif	Richness of terrestrial endemic species based on data from 3 different taxa (i.e. mammals, amphibians and birds)	Own ellaboration based on data from Jenkins et al. (2013)	Jenkins, C. N., Pimm, S. L. & Joppa, L. N. Global patterns of terrestrial vertebrate diversity and conservation. Proceedings of the National Academy of Sciences 110, E2602–E2610 (2013). https://biodiversitymapping.org/	https://doi.org/10.34810/data891	Creative Commons Attribution-NonCommercial-ShareAlike (CC-BY-NC-SA)
exclusion_zones.shp	Portions of geologic provinces that should be set as strictly off-limits to oil extraction because they overlap critical areas for global biodiversity conservation or because of likely human rights implications of oil extraction	Own ellaboration		https://doi.org/10.34810/data891	Creative Commons Attribution-NonCommercial-ShareAlike (CC-BY-NC-SA)
additional_unburnableoil_terrestrial_endemic_species.shp	Additional portions of geologic provinces that should be set as off-limits to oil extraction acording to a terrestrial biodiversity criterium	Own ellaboration based on data from Jenkins et al. (2013)	Jenkins, C. N., Pimm, S. L. & Joppa, L. N. Global patterns of terrestrial vertebrate diversity and conservation. Proceedings of the National Academy of Sciences 110, E2602–E2610 (2013). https://biodiversitymapping.org/	https://doi.org/10.34810/data891	Creative Commons Attribution-NonCommercial-ShareAlike (CC-BY-NC-SA)
World Ocean Base	The basemap features marine bathymetry. Land features include inland waters and roads overlaid on land cover and shaded relief imagery	Esri, Garmin, General Bathymetric Chart of the Oceans (GEBCO), National Geophysical Data Center from National Oceanic and Atmospheric Administration (NOAA NGDC), and other contributors		https://www.arcgis.com/home/item.html?id=fb8ec2af7cfc40c7af89d9b7e922d4d8	Esri Master License Agreement

## Sheet: Figure 5
The figure 5 has been built using these files:
File	Description	Source	Reference of the original data	Website	License
oil_basins.shp	Geological provinces and sedimentary basins of the world	Own ellaboration based on data from the United States Geological Service (USGS)		https://doi.org/10.34810/data891	Creative Commons Attribution-NonCommercial-ShareAlike (CC-BY-NC-SA)
world-administrative-boundaries.shp	This dataset displays level 0 world administrative boundaries. It contains countries as well as non-sovereign territories (like, for instance, French overseas).	Opendatasoft		https://public.opendatasoft.com/explore/dataset/world-administrative-boundaries/information/	Open Government Licence v3.0
endemic_marinespecies_richeness.tif	Richness of marine endemic species based on data from 9 different taxa (i.e. plants, fish, echinoderms, crustaceans, cnidarians, mollusks, mammals, reptiles, and birds)	Own ellaboration based on data from Jenkins et al. (2016)	Jenkins, C. N. & Van Houtan, K. S. Global and regional priorities for marine biodiversity protection. Biol Conserv 204, 333–339 (2016). https://biodiversitymapping.org/	https://doi.org/10.34810/data891	Creative Commons Attribution-NonCommercial-ShareAlike (CC-BY-NC-SA)
exclusion_zones.shp	Portions of geologic provinces that should be set as strictly off-limits to oil extraction because they overlap critical areas for global biodiversity conservation or because of likely human rights implications of oil extraction	Own ellaboration		https://doi.org/10.34810/data891	Creative Commons Attribution-NonCommercial-ShareAlike (CC-BY-NC-SA)
additional_unburnableoil_marine_endemic_species.shp	Additional portions of geologic provinces that should be set as off-limits to oil extraction acording to a marine biodiversity criterium	Own ellaboration based on data from Jenkins et al. (2016)	Jenkins, C. N. & Van Houtan, K. S. Global and regional priorities for marine biodiversity protection. Biol Conserv 204, 333–339 (2016). https://biodiversitymapping.org/	https://doi.org/10.34810/data891	Creative Commons Attribution-NonCommercial-ShareAlike (CC-BY-NC-SA)
World Ocean Base	The basemap features marine bathymetry. Land features include inland waters and roads overlaid on land cover and shaded relief imagery	Esri, Garmin, General Bathymetric Chart of the Oceans (GEBCO), National Geophysical Data Center from National Oceanic and Atmospheric Administration (NOAA NGDC), and other contributors		https://www.arcgis.com/home/item.html?id=fb8ec2af7cfc40c7af89d9b7e922d4d8	Esri Master License Agreement
